# Supplementary material for: Identification of Heterosis-Associated Stable QTLs for Ear-Weight-Related Traits in an Elite Maize Hybrid Zhengdan 958 by Design III
Source: Front Plant Sci. 2017 Apr 19;8:561. doi: 10.3389/fpls.2017.00561 (PMC5395643; doi:10.3389/fpls.2017.00561)
Supplement: Supplementary file 1 [file DataSheet1.xls]

## Sheet: Appendix A
Appendix A | Genotypic data of the Zhengdan 958 RIL population that used in QTL analysis
Order	Marker	position	RIL-1	RIL-2	RIL-3	RIL-4	RIL-5	RIL-6	RIL-7	RIL-8	RIL-9	RIL-10	RIL-11	RIL-12	RIL-13	RIL-14	RIL-15	RIL-16	RIL-17	RIL-18	RIL-19	RIL-20	RIL-21	RIL-22	RIL-23	RIL-24	RIL-25	RIL-26	RIL-27	RIL-28	RIL-29	RIL-30	RIL-31	RIL-32	RIL-33	RIL-34	RIL-35	RIL-36	RIL-37	RIL-38	RIL-39	RIL-40	RIL-41	RIL-42	RIL-43	RIL-44	RIL-45	RIL-46	RIL-47
Chr1-1	SNP16	0	A	A	B	A	B	B	B	B	B	A	B	A	B	B	B	-	B	B	A	B	A	B	A	A	B	A	A	B	B	B	A	B	A	A	B	B	A	B	A	-	A	A	A	B	A	A	B
Chr1-2	SNP3948	3.749	A	A	B	A	B	B	B	B	A	A	B	A	B	B	B	A	B	B	A	B	A	B	A	A	B	A	A	B	B	B	A	B	A	A	B	B	A	-	A	-	A	B	A	B	A	A	B
Chr1-3	SNP53126	8.94	A	A	-	A	B	B	-	B	A	A	B	A	B	B	B	A	B	B	A	B	A	B	A	A	B	A	A	B	B	B	A	B	A	A	B	B	A	-	A	-	A	B	A	B	A	A	B
Chr1-4	SNP3968	11.229	A	A	B	A	B	B	B	B	A	A	B	A	B	B	B	A	B	B	A	B	A	B	A	A	B	A	A	B	B	B	A	B	A	A	B	B	A	-	A	-	A	B	A	B	A	A	B
Chr1-5	SNP3983	13.503	A	A	B	A	B	B	-	B	A	A	B	A	B	B	B	A	B	B	A	B	A	B	A	A	B	A	A	B	B	B	A	B	A	A	B	B	A	-	A	-	A	B	A	B	A	A	B
Chr1-6	SNP3988	13.818	A	A	B	A	B	B	-	B	A	A	B	A	B	B	B	A	B	B	A	B	A	B	A	A	B	A	A	B	B	B	A	B	A	A	B	B	A	-	A	-	A	B	A	B	A	A	B
Chr1-7	SNP4016	15.421	A	A	B	A	B	B	A	B	A	A	B	A	B	B	B	A	B	B	A	B	A	B	A	A	B	A	A	B	B	B	A	B	A	B	B	B	A	A	A	-	A	B	A	B	A	A	B
Chr1-8	SNP44557	17.666	A	A	B	A	B	B	-	A	A	A	B	A	B	B	B	A	B	B	A	B	A	B	A	A	B	A	A	B	B	B	A	B	A	B	B	B	A	A	A	A	A	B	A	B	A	A	B
Chr1-9	SNP4056	19.882	A	A	-	A	B	B	A	A	A	A	B	A	B	B	B	A	B	B	A	B	A	B	A	A	B	A	A	B	B	B	A	B	A	B	B	B	A	A	A	-	A	B	A	B	A	A	B
Chr1-10	SNP4074	22.827	A	A	-	B	B	B	-	A	A	A	B	A	B	A	B	A	B	B	A	B	A	B	A	A	B	A	A	B	B	B	A	B	A	B	B	B	A	A	A	-	A	B	A	B	A	A	B
Chr1-11	SNP4080	24.751	A	A	A	B	B	B	B	A	A	A	B	A	B	A	B	A	B	B	A	B	A	B	A	A	B	A	A	B	B	B	A	B	B	B	B	B	A	A	A	-	A	B	A	B	A	A	B
Chr1-12	SNP4087	26.009	A	A	A	B	B	B	-	A	A	A	B	A	B	A	B	A	B	B	A	B	A	B	A	A	B	A	A	B	B	B	A	B	B	B	B	B	A	A	A	-	A	B	A	B	A	A	B
Chr1-13	SNP53282	26.626	A	A	A	B	B	B	-	A	A	A	B	A	B	A	B	A	B	B	A	B	A	B	A	A	B	A	A	B	B	B	A	B	B	B	B	B	A	A	A	-	A	B	A	B	A	A	B
Chr1-14	SNP3432	30.913	A	A	A	B	B	B	-	A	A	A	B	A	B	A	B	A	B	B	A	B	A	B	A	A	B	A	A	B	B	B	B	B	B	B	B	B	A	A	A	-	A	A	B	B	A	A	B
Chr1-15	SNP4161	31.22	A	A	A	B	B	B	-	A	A	A	B	A	B	A	B	A	B	B	A	B	A	B	A	A	B	A	A	B	B	B	B	B	B	B	B	B	A	A	A	-	A	A	B	B	A	A	B
Chr1-16	SNP4193	34.126	A	A	-	B	B	B	B	A	A	A	B	A	B	A	B	A	B	B	A	B	A	B	A	A	B	A	A	B	B	B	B	B	B	B	B	B	A	A	A	-	A	A	B	B	A	A	B
Chr1-17	SNP54514	35.361	A	A	A	B	B	B	B	A	A	B	B	A	B	A	B	A	B	B	A	B	A	B	A	A	B	A	A	B	B	B	B	B	B	B	B	B	A	A	A	-	A	A	B	B	A	A	B
Chr1-18	SNP4281	35.979	A	A	A	B	B	B	-	A	A	B	B	A	B	A	B	A	B	B	A	B	A	B	A	A	B	A	A	B	B	B	B	B	B	B	B	B	A	A	A	-	A	A	B	B	A	A	B
Chr1-19	SNP52910	46.344	A	A	A	B	B	B	-	A	A	-	B	A	B	A	B	A	B	B	A	A	A	B	A	A	B	A	A	B	B	B	B	B	B	B	B	B	A	A	A	-	A	B	B	B	A	A	B
Chr1-20	SNP47096	47.563	A	A	A	B	B	B	-	A	A	-	B	A	B	A	B	A	B	B	A	A	A	B	A	-	B	A	A	B	B	B	B	B	B	A	B	B	A	A	A	-	A	B	B	B	A	A	B
Chr1-21	SNP4357	48.217	A	A	A	B	B	B	B	A	A	A	B	A	B	A	B	A	-	B	A	A	A	B	A	-	B	A	A	B	B	B	B	B	B	A	B	B	A	A	A	A	A	B	B	B	A	A	-
Chr1-22	SNP4402	49.533	A	A	A	B	B	B	B	A	A	-	B	A	B	A	B	A	B	B	A	A	A	B	A	-	B	A	A	B	B	B	B	B	B	A	B	B	A	A	A	A	A	B	B	B	A	A	B
Chr1-23	SNP4439	61.283	A	A	A	A	B	B	B	A	A	-	B	A	B	A	B	A	B	B	A	B	A	B	A	-	B	A	A	B	A	B	B	A	B	A	B	B	A	A	A	-	A	B	B	-	A	A	B
Chr1-24	SNP4416	61.602	A	A	A	A	B	B	-	A	A	-	B	A	B	A	B	A	B	B	A	B	A	B	A	-	B	A	A	B	A	B	B	A	B	A	B	B	A	A	A	-	A	B	B	-	A	A	B
Chr1-25	SNP4444	62.892	A	A	A	A	B	B	B	A	A	-	B	A	B	A	B	A	B	B	A	B	A	B	A	-	B	A	A	B	A	B	B	A	B	A	B	B	A	A	A	-	A	B	B	-	A	A	B
Chr1-26	SNP51378	65.509	A	A	B	A	B	B	B	A	B	-	B	A	B	A	B	A	B	B	A	B	A	B	A	B	B	A	A	B	A	B	B	A	B	A	B	B	A	A	A	-	B	B	B	B	A	A	B
Chr1-27	SNP42516	66.435	A	A	B	A	B	B	B	A	B	-	B	A	B	A	B	A	B	B	A	B	A	B	A	-	B	A	A	B	A	B	B	A	B	A	B	B	A	A	A	B	B	B	B	-	A	A	B
Chr1-28	SNP52043	70.722	A	A	B	B	B	B	B	A	-	-	B	A	B	A	B	A	B	B	A	B	A	B	A	B	B	A	A	B	A	B	B	A	B	A	B	B	A	A	A	-	A	B	B	-	A	A	A
Chr1-29	SNP4545	75.066	A	A	B	B	B	B	B	B	-	-	B	A	B	A	B	A	B	B	A	B	A	B	A	B	B	A	A	B	A	B	B	A	B	A	B	B	A	A	A	-	A	B	B	B	A	A	A
Chr1-30	SNP48841	76.004	A	A	B	B	B	B	B	B	-	-	B	A	B	A	B	A	B	B	A	B	A	B	A	B	B	A	A	B	A	B	B	A	B	A	B	B	A	A	A	-	A	B	B	B	A	A	A
Chr1-31	SNP4568	76.316	A	A	B	B	B	B	B	B	A	A	B	A	B	A	B	A	-	B	A	B	A	B	A	B	B	A	A	B	A	B	B	A	B	A	B	B	A	A	A	-	A	B	B	B	A	A	A
Chr1-32	SNP4619	79.7	A	A	A	B	B	B	B	B	A	-	B	A	B	A	B	A	-	B	A	B	A	B	A	B	B	A	A	B	A	B	B	A	B	A	A	B	A	B	A	-	A	B	B	-	A	A	A
Chr1-33	SNP4637	86.655	-	-	A	B	B	-	B	B	A	B	B	-	B	A	-	-	B	B	-	B	B	B	-	B	B	A	A	B	A	B	B	A	B	A	A	-	A	B	A	-	-	B	B	B	A	A	A
Chr1-34	SNP4795	98.369	A	A	A	B	B	B	A	B	A	A	B	A	A	B	B	A	B	B	A	B	B	B	A	-	B	A	A	B	B	B	B	A	B	-	A	B	A	B	A	B	A	B	-	B	A	A	A
Chr1-35	SNP53867	98.681	A	A	A	B	B	B	B	B	A	A	B	A	A	B	B	A	B	B	A	B	B	B	A	-	B	A	A	B	B	B	B	A	B	B	A	B	A	B	A	B	A	B	-	B	A	A	A
Chr1-36	SNP4787	100.873	-	A	-	B	B	B	B	B	-	A	B	-	B	B	B	-	B	B	-	B	B	B	A	B	B	-	A	B	B	B	B	A	B	B	A	B	A	B	-	B	A	B	B	B	-	A	A
Chr1-37	SNP4833	103.393	A	A	A	B	B	B	B	B	A	A	B	A	A	B	B	A	B	B	A	B	B	B	A	B	B	A	A	B	B	B	B	A	B	B	A	B	A	B	A	B	B	B	-	B	A	A	A
Chr1-38	SNP4835	104.307	A	A	A	B	B	B	A	B	A	A	B	A	A	B	B	A	B	B	A	B	B	B	A	B	B	A	A	B	B	B	B	A	B	B	A	B	A	B	A	B	B	B	-	B	A	A	A
Chr1-39	SNP52710	105.535	A	A	A	B	B	B	A	B	A	A	B	A	A	B	B	A	B	B	A	B	B	B	A	B	B	A	A	B	B	B	B	A	B	B	A	B	A	B	A	B	B	B	A	B	A	A	A
Chr1-40	SNP4868	106.455	A	A	A	B	B	B	-	B	A	A	B	A	A	B	B	A	B	B	A	B	B	B	A	B	B	A	A	B	B	B	B	A	B	B	A	B	A	B	A	B	B	B	-	B	A	A	A
Chr1-41	SNP51499	107.816	A	A	A	B	B	B	A	B	A	A	B	A	A	B	-	A	-	B	A	B	B	B	A	-	B	A	A	B	B	B	B	A	B	-	A	B	A	B	A	B	A	B	A	B	A	A	A
Chr1-42	SNP4941	109.158	A	A	A	B	B	A	A	B	A	A	B	A	B	B	B	A	B	B	A	B	B	B	A	A	B	A	A	B	B	B	B	A	B	-	A	B	A	B	A	B	A	B	-	B	A	A	A
Chr1-43	SNP47122	109.78	A	A	A	B	B	A	-	A	A	A	B	A	B	B	B	A	B	B	A	B	B	B	A	A	B	A	A	B	B	B	B	A	B	B	A	B	A	B	A	B	A	B	-	B	A	A	A
Chr1-44	SNP5027	114.398	A	A	A	B	B	A	B	A	A	A	B	A	B	B	B	A	B	A	B	B	B	B	A	A	B	A	A	B	B	B	B	A	A	B	A	B	A	B	A	B	A	B	-	B	A	B	A
Chr1-45	SNP5096	115.313	A	A	A	B	B	A	-	A	A	A	B	A	B	B	B	A	B	A	B	B	B	B	A	A	B	A	A	B	B	B	B	A	A	B	A	B	A	B	B	B	B	B	A	B	A	B	A
Chr1-46	SNP5078	115.61	A	A	A	B	B	A	-	A	A	A	B	A	B	B	B	A	B	A	B	B	B	B	A	A	B	A	A	B	B	B	B	A	A	B	A	B	A	B	A	B	B	B	A	B	A	B	A
Chr1-47	SNP5071	116.853	A	A	A	B	B	A	-	A	A	A	B	A	B	B	B	A	B	A	B	B	B	B	A	A	B	A	A	B	B	B	B	A	A	B	A	B	A	B	A	B	B	B	B	B	A	B	A
Chr1-48	SNP5047	117.161	A	A	A	B	B	A	B	A	A	A	B	A	B	B	B	A	B	A	B	B	B	B	A	A	B	A	A	B	B	B	B	A	A	B	A	B	A	B	A	B	A	B	B	B	A	B	-
Chr1-49	SNP5108	117.783	A	A	A	B	B	A	B	A	A	A	B	A	B	B	B	A	B	A	B	B	B	B	A	A	B	A	A	B	B	B	B	A	A	B	A	B	A	B	B	B	A	B	A	B	A	B	A
Chr1-50	SNP5153	119.308	A	A	A	B	B	A	A	A	A	A	B	A	B	B	B	A	B	A	B	B	B	B	A	A	B	A	A	B	B	B	B	A	A	B	A	B	A	B	B	B	B	B	A	B	A	B	A
Chr1-51	SNP5166	120.211	A	A	A	B	B	A	A	A	B	A	B	A	B	B	B	A	B	A	B	B	B	B	A	A	B	A	A	B	B	B	B	A	A	B	A	B	A	B	B	B	B	B	A	B	A	B	A
Chr1-52	SNP5189	122.041	B	A	A	B	B	A	A	A	B	A	B	A	B	B	B	A	A	A	B	A	B	B	A	A	B	A	A	B	B	B	B	A	A	B	A	B	A	B	B	B	B	B	A	B	A	B	A
Chr1-53	SNP5182	125.21	A	A	B	B	B	A	B	A	B	A	B	A	B	B	B	A	A	A	B	B	B	B	A	-	B	A	A	B	B	B	B	A	A	B	A	B	A	B	B	B	B	B	A	B	A	B	A
Chr1-54	SNP5234	127.76	B	A	B	B	B	A	B	A	B	A	B	A	B	B	B	A	A	A	B	B	B	B	A	A	B	A	A	B	B	B	B	A	A	B	A	B	A	B	B	B	A	B	A	A	A	-	A
Chr1-55	SNP2480	133.114	B	B	B	B	B	A	A	A	B	A	B	A	B	B	B	A	A	A	B	B	B	B	A	B	B	A	A	B	B	B	B	B	A	B	A	B	A	B	B	-	B	B	A	A	A	A	A
Chr1-56	SNP5423	134.966	B	B	A	B	B	A	A	A	B	A	B	A	B	B	B	A	A	A	B	B	B	B	A	B	B	A	A	B	B	B	B	B	A	B	A	B	A	B	B	-	B	B	A	A	A	A	A
Chr1-57	SNP5483	139.95	B	B	A	B	B	A	A	A	B	A	B	B	B	B	B	B	B	A	B	B	B	B	A	B	B	A	A	B	B	B	B	B	A	B	A	B	A	B	B	B	A	A	A	B	A	A	A
Chr1-58	SNP5512	140.859	B	B	A	B	B	A	A	A	B	A	B	B	B	B	B	A	B	A	B	B	B	B	A	B	B	A	A	B	B	B	B	B	A	B	A	B	A	B	A	B	A	A	A	B	A	A	A
Chr1-59	SNP5567	141.763	B	B	A	B	B	A	A	A	B	A	B	B	B	B	B	A	B	A	B	B	B	B	A	B	B	A	A	B	B	B	B	A	A	B	A	B	A	B	A	B	A	A	A	B	A	A	A
Chr1-60	SNP5652	147.011	B	B	A	B	B	A	A	A	B	A	B	B	B	B	B	A	B	A	B	B	B	B	A	B	B	A	A	B	B	B	B	A	A	B	A	B	A	B	A	-	A	A	A	B	A	A	A
Chr1-61	SNP5629	147.314	B	B	B	B	B	A	A	A	B	A	B	B	B	B	B	A	B	A	B	B	B	B	A	B	B	A	A	B	B	B	B	A	A	B	A	B	A	B	A	-	A	A	A	B	A	A	A
Chr1-62	SNP2698	152.853	B	B	B	B	B	A	A	A	B	A	B	B	B	-	B	A	B	A	B	B	B	B	A	B	B	A	A	B	B	B	B	A	A	B	A	-	A	B	A	B	A	A	A	-	A	A	A
Chr1-63	SNP5517	153.785	B	B	B	B	B	A	A	A	B	A	B	B	B	B	B	A	B	A	B	B	B	B	A	B	B	A	A	B	B	B	B	B	A	B	A	B	A	B	A	B	A	A	A	B	A	A	A
Chr1-64	SNP6005	154.694	B	B	B	B	B	A	A	A	B	A	B	B	B	B	B	A	B	A	B	B	B	B	A	B	B	A	A	B	B	B	B	A	A	B	A	B	A	B	A	B	A	A	A	B	A	A	A
Chr1-65	SNP6176	155.297	B	B	A	B	B	A	A	A	B	A	B	B	B	B	B	A	B	A	B	B	B	B	A	B	B	A	A	B	B	B	B	A	A	B	A	B	A	B	A	B	A	A	A	B	A	A	A
Chr1-66	SNP6190	155.595	B	B	A	B	B	A	A	A	B	A	B	B	B	B	B	A	B	A	B	B	B	B	A	B	B	A	A	B	B	B	B	A	A	B	A	B	A	B	A	B	A	A	A	B	A	A	A
Chr1-67	SNP6440	157.47	B	B	A	B	B	A	A	A	B	A	B	B	B	B	B	A	B	-	B	A	B	B	A	B	A	A	A	B	B	B	B	A	A	B	A	B	A	B	A	-	A	A	A	B	A	A	A
Chr1-68	SNP6809	160.415	B	B	B	B	B	A	-	A	B	A	B	B	B	B	A	A	B	A	B	A	B	B	A	B	A	A	A	B	B	B	B	A	A	B	-	B	A	A	A	A	B	B	B	B	A	A	A
Chr1-69	SNP6885	167.555	B	B	B	B	B	A	-	A	B	A	B	B	A	B	A	A	B	A	B	A	B	B	A	B	A	A	A	B	B	B	B	B	A	B	B	B	A	A	A	A	B	B	B	B	A	-	A
Chr1-70	SNP6869	167.886	B	B	B	B	B	A	A	A	B	A	B	B	A	-	A	A	-	A	B	A	B	B	A	B	A	A	A	B	B	B	B	B	A	B	B	B	A	A	A	A	B	B	B	-	A	A	A
Chr1-71	SNP6911	175.405	B	B	B	B	-	A	-	A	B	A	B	B	A	B	A	B	B	A	B	A	B	B	A	B	A	A	A	B	B	B	B	B	A	B	B	B	A	A	A	A	A	B	B	B	A	-	A
Chr1-72	SNP46726	181.294	B	B	A	B	-	A	A	A	B	A	B	B	A	B	A	B	B	A	B	A	B	B	A	B	A	A	A	B	B	B	B	B	A	B	B	B	A	A	A	A	A	B	B	A	A	A	A
Chr1-73	SNP6957	183.525	B	B	B	B	-	A	-	A	B	A	B	B	A	B	A	B	B	A	B	A	B	B	A	B	A	A	A	B	B	B	B	B	A	B	B	B	A	A	A	A	A	B	B	A	A	-	A
Chr1-74	SNP7054	188.716	B	B	B	B	A	A	-	A	B	A	A	B	A	B	A	B	B	A	B	A	B	B	A	B	A	B	B	B	B	B	A	B	B	B	B	B	B	B	A	A	A	B	B	A	A	-	A
Chr1-75	SNP7144	194.295	B	B	B	B	A	A	B	A	A	A	A	B	A	B	A	B	B	A	B	A	B	B	A	B	A	B	B	B	B	B	A	B	A	B	B	B	B	B	A	B	A	B	B	A	A	A	A
Chr1-76	SNP51000	197.446	B	B	A	B	A	A	A	A	A	-	A	B	A	B	A	B	B	A	B	A	B	B	A	B	A	B	B	B	B	A	A	B	A	B	-	B	B	B	A	B	A	B	B	A	A	A	B
Chr1-77	SNP7210	198.688	B	B	A	B	A	A	A	A	A	-	A	B	A	B	A	B	B	A	B	A	B	B	A	B	A	B	B	B	B	A	A	B	B	B	-	B	B	B	A	B	A	B	B	A	A	A	B
Chr1-78	SNP7237	204.884	B	B	A	B	A	A	A	B	A	-	A	B	B	B	A	B	B	A	B	A	B	B	A	B	A	B	B	B	B	A	A	B	A	A	B	B	B	B	A	B	A	B	B	-	A	A	B
Chr1-79	SNP7239	205.498	B	B	A	B	A	A	A	B	A	-	A	B	B	B	A	B	B	A	B	A	B	B	A	B	A	B	B	B	B	A	A	B	A	A	B	B	B	B	A	B	A	B	B	-	A	A	B
Chr1-80	SNP7290	209.221	B	B	A	B	A	A	A	B	A	B	A	B	B	B	A	B	B	A	B	A	B	B	A	B	A	B	B	B	B	A	A	B	A	A	B	B	B	B	A	-	A	B	B	-	A	A	B
Chr1-81	SNP50740	212.582	B	B	B	B	A	A	A	B	A	B	A	B	B	B	A	B	B	A	B	A	B	B	A	B	A	B	B	B	B	A	A	B	A	A	B	B	A	B	A	A	A	B	B	-	A	A	B
Chr1-82	SNP7302	214.469	B	B	B	B	A	A	B	B	A	B	A	B	B	B	A	B	B	A	B	A	B	B	A	B	A	B	B	B	B	A	A	B	A	A	B	B	B	B	A	A	A	B	B	-	A	A	B
Chr1-83	SNP7373	219.453	B	B	B	B	A	A	B	B	A	B	A	B	A	B	A	B	B	A	B	A	B	B	A	B	A	B	B	B	B	A	A	B	A	A	B	B	A	-	A	A	A	B	B	B	A	A	B
Chr1-84	SNP7387	220.07	B	B	-	B	A	A	B	B	A	B	A	B	A	B	A	B	B	A	B	A	B	B	A	B	A	B	B	B	B	A	A	B	A	-	B	B	A	-	A	A	A	B	B	B	A	A	B
Chr1-85	SNP7433	222.976	B	B	B	B	A	A	A	A	A	B	A	B	A	B	B	B	B	A	B	B	B	B	A	B	A	B	B	B	B	A	A	B	A	A	B	B	A	A	A	A	A	B	B	B	A	A	B
Chr1-86	SNP7466	225.222	B	B	-	B	A	A	A	A	A	B	A	B	A	B	B	B	B	A	B	B	B	B	A	B	-	B	B	B	B	A	A	A	A	A	B	B	A	A	A	A	A	B	B	B	A	B	B
Chr1-87	SNP7496	226.183	B	A	B	B	A	A	A	A	A	B	A	B	A	B	B	B	B	A	B	B	B	B	A	B	-	B	B	B	B	A	A	A	A	A	B	B	A	-	A	A	A	B	B	B	A	B	B
Chr1-88	SNP7520	227.736	B	A	B	B	A	A	A	A	A	B	A	B	A	B	B	B	B	A	B	B	B	B	A	B	-	B	B	B	B	A	A	A	A	A	B	B	A	-	A	A	A	B	B	B	A	B	B
Chr1-89	SNP7524	228.657	B	A	-	B	A	A	B	A	A	B	A	B	A	B	B	B	B	A	B	B	B	B	A	B	A	B	B	B	B	A	A	A	A	A	B	B	A	-	A	A	A	B	B	B	A	B	B
Chr1-90	SNP7547	230.201	B	A	B	B	A	A	B	A	A	B	A	B	A	B	B	B	B	A	B	B	B	B	A	B	A	B	B	B	B	A	A	A	A	A	B	B	A	-	A	A	A	B	B	B	A	B	B
Chr1-91	SNP7583	231.744	B	A	-	B	A	A	B	A	A	B	A	B	A	B	B	B	B	A	A	B	B	B	A	B	B	B	B	B	B	A	A	A	B	A	B	B	A	-	B	A	A	B	B	B	A	B	B
Chr1-92	SNP45007	234.913	B	A	-	B	A	A	B	A	A	B	B	B	A	A	B	B	B	A	A	B	B	B	A	B	B	B	B	B	B	A	A	A	B	A	B	B	A	-	B	A	A	B	B	B	A	A	B
Chr1-93	SNP8140	235.53	B	A	B	B	A	A	B	A	A	B	B	B	A	A	B	B	B	A	A	B	B	B	A	B	B	B	B	B	B	A	A	A	B	A	B	B	A	-	B	A	A	B	B	B	A	A	B
Chr1-94	SNP3042	236.148	B	A	-	B	A	A	B	A	A	B	B	B	A	A	B	B	B	A	A	B	B	B	A	B	B	B	B	B	B	A	A	A	B	A	B	B	A	-	B	A	A	B	B	B	A	A	B
Chr1-95	SNP8006	236.46	B	A	-	B	A	A	B	A	A	B	B	B	A	A	B	B	B	A	A	B	B	B	A	B	B	B	B	B	B	A	A	A	B	A	B	B	A	-	B	-	A	B	B	B	A	A	B
Chr1-96	SNP8259	239.867	B	A	-	B	A	A	B	A	A	B	B	B	A	A	B	B	B	A	A	B	B	B	A	B	B	B	B	B	B	A	A	A	B	A	B	B	A	B	B	-	A	B	B	B	A	A	B
Chr1-97	SNP8273	242.609	B	A	A	B	A	A	B	A	-	B	B	B	A	A	B	B	B	A	A	B	B	B	A	B	B	B	B	B	B	A	A	A	B	A	B	B	A	B	A	-	A	B	B	B	A	B	B
Chr1-98	SNP8267	243.263	B	A	A	B	A	A	B	A	A	B	B	B	A	A	B	B	B	A	A	B	B	B	A	B	B	B	B	B	B	A	A	A	B	A	B	B	A	B	A	A	A	B	B	B	A	A	B
Chr1-99	SNP8044	244.797	B	A	B	B	A	A	B	A	A	B	B	B	A	A	B	B	B	A	A	B	B	B	A	B	B	B	B	B	B	A	A	A	B	A	B	B	A	-	B	A	A	B	B	B	A	A	B
Chr1-100	SNP49569	245.093	B	A	B	B	A	A	B	A	A	B	B	B	A	A	B	B	B	A	A	B	B	B	A	B	B	B	B	B	B	A	A	A	B	A	B	B	A	-	B	A	A	B	B	B	A	A	B
Chr1-101	SNP7740	245.398	B	A	B	B	A	A	B	A	A	B	B	B	A	A	B	B	B	A	A	B	B	B	A	B	B	B	B	B	B	A	A	A	B	A	B	B	A	-	B	A	A	B	B	B	A	A	B
Chr1-102	SNP7828	246.011	B	A	B	B	A	A	B	A	A	B	B	B	A	A	B	B	B	A	A	B	B	B	A	B	B	B	B	B	B	A	A	A	B	A	B	B	A	-	B	A	A	A	B	B	A	A	B
Chr1-103	SNP8350	250.692	B	B	A	B	A	A	B	A	A	B	B	B	A	A	B	B	B	A	A	B	A	B	B	B	B	B	B	B	B	A	B	A	B	A	B	B	A	-	A	-	A	A	B	B	A	A	B
Chr1-104	SNP8370	253.922	B	B	-	B	A	A	B	A	A	B	B	B	B	A	B	B	B	A	A	B	A	A	B	B	A	B	B	B	B	A	A	-	B	A	B	B	A	B	A	A	A	A	B	B	A	A	B
Chr1-105	SNP47703	255.557	B	B	-	A	A	A	B	A	A	B	B	B	B	A	B	-	A	A	A	B	A	A	B	B	A	B	B	B	B	A	A	A	B	A	B	B	A	B	A	A	A	A	B	B	A	A	-
Chr1-106	SNP46877	256.831	B	B	A	A	A	A	B	A	A	A	B	B	B	A	B	B	A	A	A	B	A	A	B	B	A	B	B	B	B	A	A	A	B	A	B	B	A	B	A	A	A	A	B	B	A	B	B
Chr1-107	SNP41303	262.679	B	B	B	A	A	A	B	B	A	A	B	A	B	-	B	B	A	A	A	B	B	A	B	B	A	B	A	B	B	A	A	-	B	A	B	B	A	B	A	A	A	A	B	-	A	B	B
Chr1-108	SNP47236	263.623	B	B	A	A	A	A	B	B	A	A	B	A	B	A	B	B	A	A	A	B	B	A	B	B	A	B	A	B	B	A	A	-	B	A	B	B	A	B	A	A	A	A	B	-	A	B	B
Chr1-109	SNP48023	273.228	B	B	-	A	A	A	B	B	A	A	B	A	B	A	B	B	A	A	A	B	B	A	B	B	A	B	A	B	B	A	A	-	B	A	B	B	A	B	A	A	A	A	B	A	A	B	B
Chr1-110	SNP8504	275.532	B	B	A	A	A	A	B	B	A	A	B	A	B	A	B	B	A	A	A	B	B	B	B	B	A	B	A	B	B	A	A	-	B	A	B	B	B	B	A	A	A	A	B	-	B	B	-
Chr1-111	SNP8494	276.154	B	B	-	A	A	A	B	B	A	A	B	A	B	A	B	B	A	A	A	B	B	B	B	B	A	B	A	B	B	A	A	A	B	A	B	B	B	B	A	A	A	A	B	-	B	B	B
Chr1-112	SNP8529	277.08	B	B	-	A	A	A	B	B	B	A	B	A	B	A	B	B	A	A	A	B	B	B	B	B	A	B	A	B	B	A	A	-	B	A	B	B	B	B	A	A	A	A	B	-	B	B	B
Chr1-113	SNP8823	290.576	B	B	B	B	A	A	B	B	A	A	B	A	B	A	B	B	A	B	A	A	A	B	B	B	B	B	B	B	B	A	A	-	B	B	B	B	B	B	A	A	-	B	A	B	B	-	A
Chr1-114	SNP8813	300.941	B	B	B	B	A	A	A	B	A	A	B	A	B	A	B	B	A	B	A	A	A	B	B	B	B	B	B	B	B	A	A	-	B	-	B	B	B	B	A	A	-	B	A	B	B	-	A
Chr1-115	SNP47941	303.216	B	B	B	B	A	A	-	B	A	A	B	A	B	A	B	B	B	B	A	A	-	B	B	B	B	B	B	B	B	A	A	-	B	-	B	B	B	B	A	A	-	B	A	A	B	-	A
Chr1-116	SNP8780	304.829	B	B	B	A	A	A	-	B	A	A	B	A	B	A	B	B	B	B	A	A	-	B	B	B	B	B	B	B	B	A	A	-	B	-	B	B	B	B	A	A	B	B	A	A	B	A	A
Chr1-117	SNP8777	305.446	B	B	B	A	A	A	B	B	A	A	B	A	B	A	B	B	B	B	A	A	-	B	B	B	B	B	B	B	B	A	A	-	B	-	B	B	B	B	A	A	B	B	A	A	B	A	A
Chr1-118	SNP8716	320.922	A	A	B	A	A	A	A	A	A	-	A	A	-	A	B	B	A	A	A	A	A	B	B	B	A	A	A	B	B	A	A	-	B	B	A	-	B	B	A	-	B	A	B	A	B	B	A
Chr1-119	SNP8694	321.903	A	A	B	A	A	A	A	A	A	B	A	A	A	A	B	B	-	A	A	A	A	B	B	A	A	A	A	B	B	A	A	-	B	-	A	B	B	B	A	-	B	A	B	A	B	B	A
Chr1-120	SNP42058	350.013	B	B	B	B	B	A	B	B	B	B	B	A	B	A	B	A	B	B	A	A	B	B	B	B	B	B	B	B	A	A	A	-	B	B	A	B	A	B	A	-	A	B	B	B	A	-	A
Chr1-121	SNP8916	351.28	B	B	B	B	B	A	A	B	B	B	B	A	B	A	B	A	B	B	B	A	B	B	B	B	B	B	B	B	A	A	A	-	B	B	A	B	A	B	A	-	A	B	B	B	A	B	A
Chr1-122	SNP41612	353.914	A	B	B	B	B	A	A	B	B	B	B	A	A	A	-	A	B	B	B	A	B	B	B	B	B	B	B	B	A	A	A	-	B	B	A	B	A	B	B	-	A	B	B	B	A	-	A
Chr1-123	SNP8943	354.542	A	B	B	B	B	A	A	B	B	B	B	A	A	A	B	A	B	B	B	A	B	B	B	B	B	A	B	B	A	A	A	-	B	B	A	B	A	B	B	-	A	B	A	B	A	B	A
Chr1-124	SNP42288	361.84	A	B	B	B	B	B	B	B	B	B	-	A	A	A	B	A	B	B	A	A	B	B	B	B	-	A	B	B	A	A	A	A	A	B	A	-	A	B	B	-	A	A	A	B	A	-	A
Chr1-125	SNP8983	365.514	A	B	B	A	B	B	B	B	B	B	B	A	A	B	B	A	B	B	A	A	B	B	B	B	A	A	B	B	A	A	A	A	-	B	A	B	A	B	B	A	A	-	A	B	A	-	A
Chr1-126	SNP1641	369.262	A	B	A	A	B	B	A	B	B	B	A	A	A	B	B	B	B	B	-	A	B	B	B	B	-	A	B	B	A	A	A	-	A	B	A	B	A	B	B	-	A	-	A	B	A	-	A
Chr1-127	SNP9005	371.25	A	B	A	A	B	B	A	B	B	B	A	A	A	B	A	B	B	B	B	A	B	B	B	B	-	A	B	B	A	A	A	A	A	B	A	B	A	B	B	-	A	-	A	B	A	-	A
Chr1-128	SNP9018	377.139	A	B	A	B	B	B	A	B	B	B	A	A	A	B	A	B	B	B	B	A	B	B	B	B	A	A	B	B	A	A	A	A	A	B	B	B	A	B	B	A	A	-	A	A	B	A	A
Chr1-129	SNP9057	389.809	A	B	A	B	B	B	A	B	B	B	B	A	A	B	A	A	B	B	B	A	B	A	B	B	-	A	A	A	B	B	A	-	A	B	A	B	B	B	B	-	A	-	A	A	B	A	A
Chr1-130	SNP48812	392.069	A	B	A	B	B	B	B	B	B	B	B	A	A	B	A	A	B	B	B	A	B	A	B	B	-	A	A	A	B	B	A	-	A	B	A	B	B	B	B	-	A	-	A	A	B	A	A
Chr2-1	SNP9108	0	A	A	B	B	B	A	-	B	B	A	-	B	B	B	B	B	A	A	B	A	B	A	B	A	B	B	A	B	A	A	A	B	A	A	A	B	B	B	B	B	B	A	A	A	A	A	A
Chr2-2	SNP52777	3.23	A	A	B	B	B	A	B	B	B	A	-	B	B	B	B	B	A	A	B	A	B	A	B	A	B	B	A	B	A	A	A	B	A	A	A	B	B	B	B	B	B	A	A	A	A	-	A
Chr2-3	SNP52770	3.53	A	A	B	B	B	A	B	B	B	A	A	B	B	B	B	B	A	A	B	A	B	A	B	A	B	B	A	B	A	A	A	B	A	A	A	B	B	B	B	B	B	A	A	A	A	-	A
Chr2-4	SNP9144	8.118	A	A	B	B	B	-	B	B	B	A	A	A	A	B	A	B	A	A	B	A	B	A	B	B	B	B	A	B	A	A	A	B	A	B	A	B	B	B	B	B	B	A	A	A	A	-	A
Chr2-5	SNP47695	12.294	A	A	B	B	B	-	B	B	B	A	A	A	A	B	A	A	A	A	B	A	B	B	B	B	B	B	A	B	B	A	A	B	A	B	A	B	B	B	B	B	B	A	A	A	A	-	A
Chr2-6	SNP2325	14.894	A	A	B	B	B	A	-	B	B	A	A	A	A	B	A	A	A	A	B	A	B	A	B	B	B	B	A	A	B	A	A	B	A	B	A	B	B	B	B	B	B	A	A	A	A	-	A
Chr2-7	SNP9157	16.467	A	A	B	B	B	A	-	B	B	A	A	A	A	B	A	A	A	A	B	A	B	B	B	B	B	B	A	A	B	A	A	B	A	B	A	B	B	B	B	B	B	A	A	A	A	-	A
Chr2-8	SNP9169	21.658	A	A	-	B	B	A	B	B	B	A	A	A	A	B	B	A	A	A	B	A	B	A	B	B	B	-	A	A	A	A	A	A	A	A	-	B	B	B	B	B	B	A	-	A	A	-	A
Chr2-9	SNP47829	25.018	A	A	B	B	B	A	B	B	B	A	A	A	A	B	B	-	A	A	B	A	B	A	A	B	B	-	B	A	A	A	A	A	A	A	B	B	B	B	B	B	B	A	B	A	A	-	A
Chr2-10	SNP9226	28.741	B	A	-	B	B	A	A	B	B	-	A	A	A	B	B	-	A	A	B	A	B	A	A	B	B	A	B	A	A	A	A	A	A	A	B	A	B	B	B	-	B	A	B	A	A	-	A
Chr2-11	SNP52997	30.69	B	A	B	B	B	A	-	B	B	B	A	A	A	B	B	A	A	A	B	A	B	A	A	B	B	A	B	B	A	A	A	A	A	A	B	A	B	B	B	-	B	A	B	A	A	-	A
Chr2-12	SNP52205	34.672	B	A	B	B	B	A	B	B	B	B	A	A	A	B	B	A	A	B	B	A	B	A	A	B	A	A	B	B	A	A	A	A	A	A	B	A	B	A	B	-	B	A	-	A	A	A	A
Chr2-13	SNP54161	39.757	A	A	B	B	B	A	-	B	B	B	A	A	A	B	B	A	A	B	-	A	B	A	A	B	A	A	B	B	A	A	A	A	A	A	B	A	B	A	A	B	B	A	B	A	A	-	A
Chr2-14	SNP9291	46.65	A	A	B	B	B	A	A	B	B	B	A	B	A	B	B	A	A	B	B	A	B	A	A	B	A	A	B	B	A	B	A	A	A	A	B	A	A	A	-	B	B	A	B	A	A	-	A
Chr2-15	SNP9285	48.538	A	A	B	B	B	A	B	B	B	B	A	-	A	B	B	A	A	B	B	A	-	A	A	B	A	A	B	B	A	B	A	A	A	A	B	A	B	A	-	-	B	A	B	A	A	A	A
Chr2-16	SNP9400	61.726	B	A	A	A	B	B	B	B	-	A	A	-	A	B	A	A	B	A	A	A	B	A	A	B	A	A	B	B	A	B	A	B	A	A	B	A	-	B	A	A	B	A	B	A	A	-	A
Chr2-17	SNP47765	66.406	B	A	A	A	B	B	B	B	B	A	A	-	A	B	-	A	B	A	A	A	-	B	A	B	A	A	B	B	A	B	A	B	A	A	-	A	-	B	B	A	B	A	B	B	A	A	B
Chr2-18	SNP9502	70.78	B	A	A	A	B	B	B	B	A	A	A	-	A	B	-	A	B	A	B	A	-	B	A	B	A	A	B	B	A	B	B	B	A	A	-	A	A	B	B	A	B	A	B	B	A	A	B
Chr2-19	SNP9497	71.397	B	A	A	A	B	B	B	B	A	A	A	-	A	B	-	A	B	A	B	A	-	B	A	B	A	A	B	B	A	B	B	B	A	A	B	A	A	B	B	A	B	A	B	B	A	A	B
Chr2-20	SNP9516	71.704	B	A	A	A	B	B	B	B	A	A	A	-	A	B	A	A	B	A	B	A	A	B	A	B	A	A	B	B	A	B	B	B	A	A	-	A	A	B	B	A	B	A	B	B	A	A	B
Chr2-21	SNP9558	72.636	B	A	A	A	B	B	B	B	A	A	A	-	A	B	-	A	B	A	B	A	B	A	A	B	A	A	B	B	A	B	B	B	A	A	A	A	A	B	B	A	B	A	B	B	A	A	B
Chr2-22	SNP9578	74.547	B	A	A	A	B	B	B	B	A	A	A	-	A	B	-	A	B	A	B	A	B	A	A	B	A	A	B	B	A	B	A	B	A	A	A	A	A	B	B	A	B	A	B	B	A	A	B
Chr2-23	SNP1290	78.951	B	A	A	A	B	B	B	B	A	A	A	-	A	B	B	A	B	A	B	A	B	A	A	B	A	A	B	B	A	B	A	B	A	A	A	A	A	B	-	A	B	A	B	B	A	A	B
Chr2-24	SNP9667	80.544	B	A	A	A	B	B	A	B	A	A	A	-	A	B	B	A	B	A	B	A	B	A	A	B	A	A	B	B	A	B	A	B	B	A	A	A	A	B	-	A	B	A	B	B	A	A	B
Chr2-25	SNP9757	81.81	B	A	A	A	B	B	A	B	A	A	A	-	A	B	B	A	B	A	B	A	B	A	A	B	A	A	B	B	A	B	A	B	B	A	B	A	A	B	B	A	B	A	B	B	A	A	B
Chr2-26	SNP9723	82.736	B	A	A	A	B	B	A	B	A	A	A	-	A	B	B	A	B	A	B	A	B	A	A	B	A	A	B	B	A	B	A	B	B	A	B	A	A	B	B	A	B	A	B	B	A	A	B
Chr2-27	SNP9828	85.759	B	A	A	A	B	B	A	B	B	A	A	B	A	B	B	A	B	B	B	A	B	A	A	B	A	A	B	B	A	B	A	B	B	A	B	A	A	B	B	A	B	A	B	B	A	A	A
Chr2-28	SNP47008	89.822	B	A	B	A	B	B	-	B	B	A	A	B	A	B	B	A	B	B	B	A	B	A	A	B	A	A	B	B	A	B	A	A	B	A	B	A	A	B	B	-	B	A	B	A	A	A	B
Chr2-29	SNP9919	90.436	B	A	B	A	B	B	A	B	B	A	A	B	A	B	B	A	B	B	B	A	B	A	A	B	A	A	B	B	A	B	A	A	B	A	B	A	A	B	B	A	B	A	B	A	A	A	B
Chr2-30	SNP9924	91.042	B	A	B	A	B	B	A	B	B	A	A	B	A	B	B	A	B	B	B	A	B	A	A	B	A	A	B	B	A	B	A	A	B	A	B	A	A	B	B	A	B	A	B	A	A	A	A
Chr2-31	SNP9940	91.652	B	A	B	A	B	B	A	B	B	A	-	B	A	B	B	A	B	B	B	A	B	A	A	B	A	A	B	B	A	B	A	A	B	A	B	A	A	B	B	A	B	A	B	A	A	A	A
Chr2-32	SNP46706	95.206	B	A	A	A	B	B	A	B	B	A	-	B	A	B	B	A	B	B	B	A	B	A	A	-	A	A	B	B	A	B	A	A	B	A	B	A	A	B	B	A	B	A	B	A	A	A	A
Chr2-33	SNP10034	97.381	B	A	A	A	B	B	A	B	B	A	A	A	A	B	B	A	B	B	B	A	B	A	A	-	A	A	B	B	A	B	A	A	B	B	B	A	A	B	B	A	A	A	B	A	A	A	A
Chr2-34	SNP10068	98.308	B	A	A	A	B	B	A	B	B	A	-	A	A	B	B	A	-	B	B	A	B	A	A	-	A	A	B	B	A	B	A	A	B	B	B	A	A	B	B	A	B	A	B	A	A	A	A
Chr2-35	SNP10125	100.538	B	A	A	A	B	B	A	B	B	B	-	A	A	B	B	-	B	B	B	A	B	A	B	A	A	A	B	B	A	B	A	A	B	B	B	A	A	B	B	A	B	A	B	A	A	A	A
Chr2-36	SNP10151	101.773	B	A	-	A	B	B	A	B	B	B	-	A	A	B	B	-	B	B	B	A	B	A	B	A	A	A	B	B	A	B	A	A	A	B	B	A	A	B	B	A	B	A	B	A	A	A	A
Chr2-37	SNP10243	103.039	B	A	A	A	B	B	A	B	B	B	-	A	A	B	B	-	B	B	B	A	B	A	B	A	A	A	B	B	A	B	A	A	A	B	B	A	A	B	B	-	B	A	B	A	A	A	A
Chr2-38	SNP10208	104.274	B	A	A	A	B	B	A	B	B	B	-	A	A	B	B	-	B	B	B	A	B	A	B	A	A	A	B	B	A	B	A	A	A	B	B	A	A	B	B	-	B	A	B	A	A	A	A
Chr2-39	SNP10217	105.183	B	A	B	A	B	B	A	B	B	B	-	A	A	B	B	-	B	B	B	A	B	A	B	A	A	A	B	B	A	B	A	A	A	B	B	A	A	B	B	-	B	A	B	A	A	A	A
Chr2-40	SNP10260	106.418	B	A	B	A	B	B	A	B	B	B	-	A	A	B	B	-	B	B	B	A	B	A	B	A	A	A	B	B	A	B	A	A	A	B	B	A	A	B	B	-	B	A	B	A	A	A	A
Chr2-41	SNP10240	110.101	B	A	B	A	B	B	B	B	B	B	B	A	A	B	B	B	B	B	B	A	B	A	B	B	A	A	B	B	A	B	A	A	A	B	B	A	-	B	B	B	B	A	B	A	-	A	B
Chr2-42	SNP10305	113.731	B	A	B	A	B	B	A	B	B	B	-	A	A	B	B	-	B	B	B	A	B	A	B	A	A	A	B	B	A	B	A	A	A	B	B	A	A	B	B	B	B	A	B	A	A	A	A
Chr2-43	SNP10323	114.034	B	A	B	A	B	B	A	B	B	B	-	A	A	B	B	-	B	B	B	A	B	A	B	A	A	A	B	B	A	B	A	A	A	B	B	A	A	B	B	-	B	A	B	A	A	A	A
Chr2-44	SNP11105	115.921	B	A	A	A	B	B	A	B	B	B	-	A	A	B	B	-	B	B	B	A	B	A	B	A	A	A	B	B	B	B	A	A	A	B	B	A	A	B	B	B	B	A	B	A	A	A	A
Chr2-45	SNP10895	117.525	B	A	A	A	B	B	A	B	B	B	-	A	A	B	B	-	-	B	B	A	B	A	B	A	A	A	B	B	B	B	A	A	A	B	B	A	A	B	B	B	B	A	B	A	A	A	A
Chr2-46	SNP10786	118.154	B	A	A	A	B	B	A	B	B	B	-	A	A	B	B	-	B	B	B	A	B	A	B	A	A	A	B	B	B	B	A	A	A	B	B	A	A	B	B	B	B	A	B	A	A	A	A
Chr2-47	SNP10618	119.08	B	A	B	A	B	B	A	B	B	B	-	A	A	B	B	-	B	B	B	A	B	A	B	A	A	A	B	B	B	B	A	A	A	B	B	A	A	B	B	B	B	A	B	A	A	A	A
Chr2-48	SNP16152	119.386	B	A	B	A	B	B	A	B	B	B	-	A	A	B	B	-	B	B	B	A	B	A	B	A	A	A	B	B	B	B	A	A	A	B	B	A	A	B	B	B	B	A	B	A	A	A	A
Chr2-49	SNP10976	120.324	B	A	B	A	B	B	A	B	B	B	-	-	A	B	B	-	B	B	B	A	B	A	B	A	A	A	B	B	B	B	A	A	A	B	B	A	A	B	B	B	B	A	B	A	A	A	A
Chr2-50	SNP11041	120.941	B	A	B	A	B	B	A	B	B	B	-	-	A	B	B	-	B	B	B	A	B	A	B	A	A	A	B	B	B	B	A	A	A	B	B	A	A	B	B	B	B	A	B	A	A	A	A
Chr2-51	SNP11116	121.856	B	A	B	A	B	B	A	B	B	B	-	-	A	B	B	-	B	B	B	A	B	A	B	A	A	A	B	B	B	B	A	A	A	B	B	A	A	B	B	B	B	A	B	A	A	A	A
Chr2-52	SNP11196	123.083	B	A	B	A	B	B	B	B	A	B	B	-	A	B	B	-	B	B	B	A	B	A	B	A	A	A	B	B	B	B	A	A	A	B	B	A	A	B	B	B	B	A	B	A	A	A	A
Chr2-53	SNP11328	123.704	B	A	B	A	B	B	B	B	A	B	-	A	-	B	B	-	B	B	B	A	B	-	B	A	A	A	B	B	B	B	A	A	A	B	B	A	A	B	B	B	B	A	B	A	A	A	A
Chr2-54	SNP11296	124.021	B	A	B	A	B	B	B	B	A	B	-	B	A	B	-	-	B	B	B	A	B	A	B	A	A	A	-	B	B	B	A	A	A	B	B	A	A	B	B	B	B	A	B	A	A	A	A
Chr2-55	SNP11451	125.97	B	A	B	A	B	B	B	B	A	B	-	-	A	B	B	-	B	B	B	A	B	A	B	-	A	A	B	A	B	B	A	A	A	B	B	A	A	B	B	B	B	A	B	A	A	A	A
Chr2-56	SNP11442	128.201	B	A	A	A	B	B	B	B	A	B	-	A	A	B	B	-	B	B	B	A	B	A	B	-	A	A	B	A	B	B	A	A	A	B	B	A	A	B	B	B	B	A	B	A	A	A	A
Chr2-57	SNP11281	129.181	B	A	A	A	B	B	-	B	A	B	A	A	A	B	B	A	-	B	B	A	B	A	B	A	A	A	B	B	B	B	A	A	A	B	B	A	A	B	B	B	B	A	B	A	A	A	A
Chr2-58	SNP11488	131.58	B	A	A	A	B	B	A	B	A	B	-	-	A	B	B	-	-	B	B	A	B	A	B	-	A	A	B	A	-	B	A	A	A	B	B	A	A	B	B	B	B	A	B	A	A	A	A
Chr2-59	SNP11591	132.888	B	A	A	A	B	B	A	B	A	B	-	A	A	B	B	-	B	B	B	A	B	A	B	-	A	A	B	A	B	B	A	A	A	B	B	A	A	B	A	B	B	A	B	A	A	A	A
Chr2-60	SNP11620	133.509	B	A	A	A	B	B	A	B	A	B	B	-	A	B	B	-	B	B	B	A	B	A	B	-	A	A	B	A	B	B	A	A	A	B	B	A	A	B	A	B	B	A	B	A	A	A	A
Chr2-61	SNP11707	135.409	B	A	A	A	B	B	A	B	A	B	B	B	A	B	B	-	B	B	B	A	B	A	B	A	A	A	B	A	B	B	A	A	A	B	B	A	A	B	A	B	B	A	B	A	A	A	A
Chr2-62	SNP41510	138.26	B	A	B	A	B	B	B	B	A	B	B	A	A	B	B	-	B	B	B	A	B	A	B	A	A	A	B	A	B	B	A	A	A	B	B	A	A	B	A	B	B	A	B	A	A	A	A
Chr2-63	SNP11685	139.487	B	A	B	A	B	B	B	B	A	B	B	B	A	B	B	-	B	B	B	A	B	A	B	A	A	A	B	A	B	B	A	A	A	B	B	A	A	B	A	B	B	A	B	A	A	A	A
Chr2-64	SNP47953	142.021	B	A	B	A	B	B	B	B	A	B	B	A	A	B	B	A	B	B	B	A	B	A	B	A	A	A	B	A	B	B	A	B	A	B	B	A	A	B	A	-	B	A	B	A	A	A	A
Chr2-65	SNP11739	144.223	B	A	A	A	B	B	A	B	A	B	B	A	-	B	B	A	B	B	B	A	B	A	B	A	A	A	B	A	B	B	A	A	A	B	B	A	A	B	A	B	B	A	B	A	A	A	A
Chr2-66	SNP11888	147.039	B	A	A	A	B	B	A	B	A	B	B	A	A	B	B	A	B	B	B	A	B	A	B	A	A	A	B	A	B	B	A	B	A	B	B	A	A	B	A	B	B	A	B	A	A	A	A
Chr2-67	SNP11874	147.668	B	A	-	A	B	B	-	B	A	B	B	A	A	B	B	-	B	B	B	A	B	A	B	A	A	A	B	A	B	B	A	B	A	B	B	A	A	B	A	B	B	A	B	A	A	A	A
Chr2-68	SNP48283	147.982	B	A	B	A	B	B	B	B	A	B	B	A	A	B	B	A	B	B	B	A	B	A	B	A	A	A	B	A	B	B	A	B	A	B	B	A	A	B	A	-	B	A	B	A	A	A	A
Chr2-69	SNP43611	148.892	B	A	B	A	B	B	B	B	A	B	B	A	A	B	B	A	B	B	B	A	B	A	B	A	A	A	B	A	B	B	A	B	A	B	B	A	A	B	A	B	B	A	B	A	A	A	A
Chr2-70	SNP11906	151.067	B	A	A	A	B	B	A	A	A	B	-	A	A	B	B	A	B	B	B	A	B	A	B	A	A	A	B	A	B	B	A	B	A	B	B	A	A	B	A	B	B	A	B	A	A	A	A
Chr2-71	SNP11920	151.971	B	A	A	A	A	B	A	A	A	B	-	A	A	B	B	A	B	B	B	A	B	A	B	A	A	A	B	A	B	B	A	B	A	B	B	A	A	B	A	B	B	A	B	A	A	A	A
Chr2-72	SNP11962	153.495	B	A	B	A	A	B	B	A	A	B	-	A	A	B	B	A	B	B	B	A	B	A	B	A	A	A	B	A	B	B	A	B	A	B	B	A	A	B	A	B	B	A	B	A	A	A	A
Chr2-73	SNP11990	154.715	B	A	B	A	A	B	B	A	A	A	-	A	A	B	B	A	B	B	B	A	B	A	B	A	A	A	B	A	B	B	A	B	A	B	B	A	A	B	A	B	B	A	B	A	A	A	A
Chr2-74	SNP55992	155.958	B	A	B	A	A	B	B	A	A	A	-	A	A	B	B	-	B	B	B	A	B	A	B	A	A	A	B	A	B	B	A	B	A	B	B	A	A	B	A	B	B	A	B	A	A	A	A
Chr2-75	SNP54482	156.889	B	A	B	A	A	B	B	A	A	A	B	A	A	B	B	A	B	B	B	A	B	A	B	A	A	A	B	A	B	B	A	B	A	B	B	A	A	B	A	B	B	A	B	A	A	A	A
Chr2-76	SNP12088	158.109	B	A	A	A	A	B	A	A	A	A	B	A	A	B	B	A	B	B	B	A	B	A	B	A	A	A	B	A	B	B	A	B	A	B	B	A	A	B	A	B	B	A	B	A	A	A	A
Chr2-77	SNP49453	158.715	B	A	A	A	A	B	A	A	A	A	B	A	A	B	B	A	B	B	B	A	B	A	B	A	A	A	B	A	B	B	A	B	A	B	B	A	A	B	A	B	B	A	B	A	A	A	A
Chr2-78	SNP12038	159.314	B	A	A	A	A	B	A	A	A	A	B	A	A	B	B	A	B	B	B	A	B	A	B	A	A	A	B	A	B	B	A	B	A	B	B	A	A	B	A	B	B	A	B	A	A	A	A
Chr2-79	SNP12117	160.613	B	A	-	A	A	B	B	A	A	A	-	A	A	B	B	A	-	B	B	A	B	A	B	A	A	A	B	A	B	B	A	B	A	B	A	A	A	B	A	B	B	A	B	A	A	A	A
Chr2-80	SNP12104	161.904	B	A	B	A	A	B	B	A	A	A	B	A	A	B	B	A	B	B	B	A	B	A	B	A	A	A	B	A	B	B	A	B	A	B	A	A	A	B	A	B	B	A	B	A	A	A	A
Chr2-81	SNP50421	162.2	B	A	B	A	A	B	B	A	A	A	B	A	A	B	B	A	B	B	B	A	B	A	B	A	A	A	B	A	B	B	A	B	A	B	A	A	A	B	A	B	B	A	B	A	A	A	A
Chr2-82	SNP12216	165.664	B	A	B	A	A	B	B	A	A	A	A	A	A	B	B	A	B	B	B	A	B	A	B	A	A	A	B	A	B	B	B	B	A	B	B	A	A	B	A	A	B	A	B	A	A	A	A
Chr2-83	SNP54928	167.517	B	A	-	A	A	B	B	B	A	A	A	A	A	B	B	A	B	B	B	A	B	A	B	A	A	A	B	A	A	B	B	B	A	B	B	A	A	B	A	A	B	A	B	A	A	A	A
Chr2-84	SNP12308	168.752	B	A	A	A	A	B	-	B	A	A	A	A	A	B	B	A	B	B	B	A	B	A	B	A	A	A	B	A	A	B	B	B	A	B	B	A	A	B	A	A	B	A	B	A	A	A	A
Chr2-85	SNP12280	169.695	B	A	A	A	A	B	B	B	A	A	A	A	A	B	B	-	B	B	B	A	B	A	B	A	A	A	B	A	A	B	B	B	A	B	B	A	A	B	A	-	B	A	B	A	A	A	-
Chr2-86	SNP12264	170.621	B	A	B	A	A	B	B	B	A	A	A	A	A	B	B	A	B	B	B	A	B	A	B	A	A	A	B	A	A	B	B	B	A	B	B	A	A	B	A	A	B	A	B	A	A	A	A
Chr2-87	SNP12361	172.497	B	A	A	A	A	B	-	B	A	A	A	A	A	B	B	A	B	B	B	A	B	A	B	A	A	A	B	A	A	B	B	B	A	B	B	A	A	B	A	A	B	A	B	A	A	A	A
Chr2-88	SNP12406	175.686	B	A	A	A	A	B	-	B	B	A	A	A	A	B	B	A	B	B	B	A	B	A	B	A	A	A	B	A	A	B	A	B	A	B	B	A	A	B	A	A	B	A	B	A	A	A	A
Chr2-89	SNP12420	176.595	B	A	-	A	A	B	B	B	B	A	A	A	A	B	B	A	B	B	B	A	B	A	B	A	A	A	B	A	A	B	A	B	A	B	B	A	A	B	A	A	B	A	B	A	A	A	A
Chr2-90	SNP12431	178.437	B	A	-	A	A	B	B	B	B	A	A	A	A	B	B	A	B	B	B	A	B	A	B	A	A	A	B	A	A	B	A	B	A	B	B	A	A	A	A	A	B	A	B	A	A	A	A
Chr2-91	SNP12438	179.38	B	A	A	A	A	B	-	B	B	A	A	A	A	B	B	A	-	B	B	A	B	A	B	A	A	A	B	A	A	B	A	B	A	B	B	A	A	A	A	A	B	A	B	A	A	A	A
Chr2-92	SNP12520	184.998	B	B	-	A	A	B	B	B	B	A	A	A	A	B	A	B	B	B	B	B	B	A	B	A	A	A	B	A	A	B	B	B	A	A	B	A	A	A	A	-	B	A	B	A	A	B	A
Chr2-93	SNP12537	188.928	B	B	A	A	A	B	-	B	B	A	A	A	A	B	A	B	B	B	B	B	B	A	B	A	A	A	B	A	A	B	B	B	A	A	B	A	A	A	A	A	A	A	B	A	A	B	A
Chr2-94	SNP45085	190.14	B	B	A	A	A	B	B	B	B	A	A	A	A	B	A	B	B	B	B	B	B	A	B	A	A	A	B	A	A	B	B	B	A	B	B	A	A	A	A	A	A	A	B	A	A	B	A
Chr2-95	SNP12549	191.665	B	B	A	A	A	B	-	B	B	A	A	A	A	B	A	B	B	B	B	B	B	A	B	A	A	A	B	A	A	B	B	B	A	-	B	A	A	A	A	-	A	A	B	A	A	B	A
Chr2-96	SNP12572	194.834	B	B	A	A	A	B	-	B	B	A	A	A	A	B	A	A	B	B	B	A	A	A	B	A	A	A	B	A	A	B	B	B	A	-	B	A	A	A	A	-	A	A	B	A	A	B	A
Chr2-97	SNP53242	196.686	B	B	A	A	A	B	B	B	B	A	A	A	A	B	A	A	B	B	A	A	A	A	B	A	A	A	B	A	A	B	B	B	A	-	B	A	A	A	A	A	A	A	B	A	A	B	A
Chr2-98	SNP42322	196.99	B	B	A	A	A	B	B	B	B	A	A	A	A	B	A	A	-	B	A	A	A	A	B	A	A	A	B	A	A	B	B	B	A	A	B	A	A	A	A	A	A	A	B	A	A	-	A
Chr2-99	SNP12599	198.877	B	B	A	A	A	B	-	B	B	A	A	A	A	B	A	A	B	B	A	A	A	A	B	A	A	A	B	A	A	B	B	B	A	A	B	A	A	A	A	A	A	A	B	A	A	A	A
Chr2-100	SNP45037	200.707	B	B	A	A	A	B	A	B	B	A	A	A	A	B	A	A	B	B	A	A	A	A	B	A	A	A	B	A	A	B	B	B	A	A	B	A	A	A	A	A	A	A	B	A	A	A	A
Chr2-101	SNP12623	202.631	B	B	A	A	A	B	-	B	B	A	A	A	A	B	A	-	B	B	A	A	A	A	B	A	A	A	B	A	A	B	B	B	A	-	B	A	A	A	A	-	A	A	B	A	A	A	A
Chr2-102	SNP12649	204.876	B	B	A	A	A	B	-	B	B	A	A	A	A	B	A	A	B	B	A	A	A	A	B	-	A	A	B	A	A	B	B	B	A	-	B	A	A	A	A	A	A	A	B	A	A	B	A
Chr2-103	SNP46955	207.728	B	B	A	A	A	B	-	B	B	A	A	A	A	B	A	A	B	B	A	A	A	A	B	-	A	A	B	A	A	B	B	B	A	B	B	A	A	A	A	-	A	A	B	A	B	B	B
Chr2-104	SNP12692	209.592	B	B	A	A	B	B	-	B	B	A	A	A	A	B	A	A	B	B	A	A	A	A	B	-	A	A	B	A	A	B	B	B	A	B	B	A	A	A	A	A	A	A	B	A	-	B	B
Chr2-105	SNP12718	210.512	B	B	A	A	B	B	B	B	-	A	A	A	A	B	A	A	B	B	A	A	A	A	B	-	A	A	B	A	A	B	B	B	A	B	B	A	A	A	A	-	A	A	B	A	B	B	B
Chr2-106	SNP12787	213.079	B	B	A	A	B	B	B	B	-	A	A	A	A	B	A	A	B	B	A	A	A	A	B	-	A	A	B	A	A	B	B	B	A	B	A	A	A	A	A	A	A	A	B	A	B	-	B
Chr2-107	SNP12760	214.321	B	B	A	A	B	B	-	B	-	A	A	A	A	B	A	A	B	B	A	A	A	A	B	-	A	A	B	A	A	B	B	B	A	B	A	A	A	A	A	A	A	A	B	A	B	-	B
Chr2-108	SNP54123	225.438	B	-	B	A	B	A	-	B	B	A	B	B	B	B	A	A	B	B	A	A	A	B	B	B	A	A	B	A	A	B	B	B	A	A	A	-	A	A	A	-	A	A	B	A	A	A	A
Chr2-109	SNP12875	233.66	B	-	B	A	B	A	-	B	B	A	A	B	B	B	A	A	B	B	A	A	A	A	B	B	A	A	B	A	A	B	B	B	A	A	A	-	A	A	A	B	A	A	B	A	A	A	A
Chr2-110	SNP12949	246.225	A	A	B	A	B	A	B	B	B	A	B	B	B	B	A	A	B	B	A	A	A	B	B	B	A	A	B	A	A	B	B	B	A	A	A	A	B	A	A	B	A	A	B	A	A	A	-
Chr2-111	SNP13008	253.577	A	A	B	A	B	A	B	B	B	B	B	B	-	-	A	A	B	B	A	A	A	-	B	B	A	A	-	A	A	B	B	B	A	A	A	B	B	A	B	B	A	A	B	-	B	A	-
Chr2-112	SNP13003	254.902	A	A	B	A	B	A	-	B	B	B	B	B	B	B	A	A	B	B	A	A	A	B	B	B	A	A	B	A	A	B	B	B	A	A	A	-	-	A	B	B	A	A	B	-	B	A	A
Chr2-113	SNP2584	265.588	A	A	B	A	B	A	B	A	B	B	B	B	B	B	A	B	B	B	A	A	A	A	B	B	B	A	B	B	B	A	B	B	A	A	A	A	A	A	A	A	A	B	B	A	B	B	A
Chr2-114	SNP13125	266.526	A	A	-	A	B	A	B	A	B	B	B	B	A	B	A	B	B	B	A	A	A	A	B	B	B	A	B	B	B	A	B	B	A	A	A	A	-	A	A	A	A	B	B	A	B	B	A
Chr2-115	SNP54461	269.359	-	A	B	A	B	A	A	A	B	B	B	B	A	B	A	B	B	B	A	A	A	A	B	B	B	A	B	B	B	A	B	B	A	A	A	A	A	A	A	A	A	B	B	A	B	B	A
Chr2-116	SNP53990	271.618	-	A	B	A	B	A	A	A	B	B	B	B	A	-	A	B	B	B	B	A	A	A	B	B	B	A	B	B	B	A	B	B	A	A	A	A	-	A	A	A	A	B	B	-	B	B	A
Chr3-1	SNP54296	0	A	A	A	A	A	B	-	A	B	B	A	A	B	B	A	B	A	B	B	A	A	B	A	B	A	A	B	B	A	B	B	A	B	B	B	B	B	B	A	B	B	A	B	B	A	A	B
Chr3-2	SNP2975	3.339	A	A	A	A	A	A	A	A	B	B	A	A	A	B	A	B	A	B	B	A	A	B	A	B	A	A	B	B	A	B	B	A	B	B	B	B	B	B	A	B	B	A	A	B	B	A	B
Chr3-3	SNP42966	9.898	-	A	A	A	A	A	B	A	B	B	A	A	-	B	A	-	B	B	B	A	A	B	A	B	A	A	A	A	A	B	B	A	B	A	B	B	B	B	A	B	B	A	A	B	A	A	B
Chr3-4	SNP13455	12.532	A	A	A	A	A	A	B	A	B	B	A	A	A	B	B	-	B	B	B	A	A	B	A	B	A	A	A	A	A	B	B	A	B	B	B	A	B	B	A	B	B	A	A	B	A	A	B
Chr3-5	SNP13482	17.958	A	A	A	B	A	A	-	A	B	B	A	A	A	A	B	B	B	B	B	A	A	B	A	B	A	A	A	A	A	A	B	A	B	B	B	A	A	B	A	B	B	A	A	B	A	A	B
Chr3-6	SNP42149	25.048	A	A	A	B	A	A	B	B	B	B	A	A	A	A	B	-	B	B	B	B	B	A	A	B	A	A	A	A	B	A	B	A	B	B	B	A	A	B	A	B	B	A	A	B	A	A	B
Chr3-7	SNP13565	25.957	A	A	A	B	A	A	B	B	B	B	A	A	A	A	B	-	B	B	B	B	B	A	A	B	A	A	A	A	B	A	B	A	B	B	B	A	A	B	A	B	B	A	A	B	A	A	B
Chr3-8	SNP13664	29.582	A	A	A	B	A	A	-	B	B	B	A	A	A	A	B	B	B	B	B	B	A	A	A	B	A	A	A	-	B	B	B	A	B	B	B	A	A	A	A	B	A	A	B	B	A	A	B
Chr3-9	SNP48266	31.446	A	A	A	B	A	A	-	B	B	B	A	A	A	A	B	B	B	B	B	B	A	A	A	B	A	A	A	-	B	B	B	A	B	B	B	A	A	A	A	B	A	A	B	B	A	A	B
Chr3-10	SNP13698	32.071	A	A	A	B	A	A	-	B	B	B	A	A	A	A	B	B	B	B	B	B	A	A	A	B	A	A	A	A	B	-	B	A	B	B	-	A	A	B	A	B	A	A	B	B	A	A	B
Chr3-11	SNP13752	35.744	A	A	A	B	A	A	B	B	B	B	A	A	A	A	B	B	B	B	A	B	A	A	A	B	A	A	A	A	B	-	B	A	B	-	A	A	A	B	A	B	A	A	B	B	A	A	B
Chr3-12	SNP13776	37.62	A	A	A	B	A	A	B	B	B	B	A	A	A	A	B	A	B	B	A	A	A	A	A	B	A	A	A	A	B	-	B	A	B	-	A	A	A	B	A	B	A	A	B	B	A	A	B
Chr3-13	SNP13785	39.508	A	A	A	B	A	A	-	B	B	B	A	A	A	A	B	A	B	B	A	A	A	A	A	B	A	A	A	A	B	-	B	A	B	A	A	A	A	A	A	B	A	A	B	B	A	A	B
Chr3-14	SNP13809	40.735	A	A	A	B	A	A	-	B	B	B	A	A	A	A	B	A	B	B	A	A	A	A	A	B	A	A	A	A	B	-	B	A	B	-	A	A	A	A	A	B	B	A	B	B	A	A	B
Chr3-15	SNP13825	42.298	A	A	A	B	A	A	-	B	B	B	A	A	A	A	B	A	B	B	B	A	A	A	A	B	A	A	A	A	B	-	B	A	B	-	A	A	A	A	A	B	B	A	B	B	A	A	B
Chr3-16	SNP13860	43.861	A	A	A	B	A	A	B	B	B	B	A	A	A	B	B	A	B	B	B	A	A	A	A	B	A	A	A	A	B	-	B	A	B	A	A	A	A	A	A	B	B	A	B	B	A	A	B
Chr3-17	SNP13861	44.765	A	A	A	B	A	A	B	B	B	B	A	A	A	B	B	A	B	B	B	A	A	A	A	B	A	A	A	A	B	-	B	A	B	A	A	A	A	A	A	B	B	A	B	B	A	A	B
Chr3-18	SNP13899	45.378	A	A	A	B	A	A	B	B	B	B	A	A	A	-	B	A	B	B	B	A	A	A	A	B	A	A	A	A	B	-	B	A	B	-	A	A	A	A	A	B	B	A	B	B	A	A	B
Chr3-19	SNP13885	45.697	A	A	A	B	A	A	-	B	B	B	A	A	A	B	B	-	B	B	B	A	A	A	A	B	A	A	A	A	B	-	B	A	B	-	A	A	A	A	A	B	B	A	B	B	A	A	B
Chr3-20	SNP13947	46.677	A	A	A	B	A	A	-	B	B	B	A	A	A	-	B	A	B	B	B	A	A	A	A	A	A	A	A	A	B	-	B	A	B	-	A	A	A	A	A	-	B	A	B	B	A	A	B
Chr3-21	SNP13971	47.302	A	A	A	B	A	A	-	B	B	B	A	A	A	-	B	A	B	B	B	A	A	A	A	A	A	A	A	-	B	-	B	A	B	-	A	A	A	A	A	B	B	A	B	B	A	A	B
Chr3-22	SNP14116	48.552	A	A	A	B	A	A	-	B	B	B	A	A	A	B	B	A	B	B	B	A	A	A	A	A	A	A	A	-	B	B	B	A	B	-	A	A	A	A	A	B	B	A	B	B	A	A	B
Chr3-23	SNP14068	49.162	A	A	A	B	A	A	B	B	B	B	A	A	A	-	B	A	B	B	B	A	A	A	A	A	A	A	A	-	B	-	B	A	B	-	A	A	A	A	A	B	B	A	B	B	A	A	B
Chr3-24	SNP14048	49.465	A	A	A	B	A	A	B	B	B	B	A	A	A	-	B	A	B	B	B	A	A	A	A	A	A	A	A	-	B	-	B	A	B	-	A	A	A	A	A	B	B	A	B	B	A	A	B
Chr3-25	SNP44352	50.7	A	A	A	B	A	A	B	B	B	B	A	A	A	B	B	A	B	B	B	A	A	A	A	A	A	A	A	-	B	B	B	A	B	-	A	A	A	A	A	B	B	A	B	B	A	A	B
Chr3-26	SNP14215	52.862	A	A	A	B	A	A	B	B	B	B	A	A	A	B	B	-	B	B	B	A	A	A	A	A	A	A	B	-	B	B	B	A	B	-	A	A	A	A	A	B	B	A	B	B	A	A	B
Chr3-27	SNP14300	54.415	A	A	A	B	A	A	-	B	B	B	A	A	A	B	B	B	B	B	B	A	A	A	A	A	A	A	B	-	B	B	B	A	B	-	A	A	A	B	A	B	B	A	B	B	A	A	B
Chr3-28	SNP14329	55.658	A	A	A	B	A	A	B	B	B	B	A	A	A	B	B	-	B	B	B	A	A	A	A	A	A	A	B	-	B	B	B	A	B	-	A	A	A	B	A	B	B	A	B	B	A	A	B
Chr3-29	SNP14958	57.534	A	A	A	B	A	A	B	B	B	B	A	A	A	B	B	-	B	B	B	A	A	A	A	B	A	A	B	-	B	B	B	A	B	A	A	A	A	B	A	B	A	B	B	B	A	A	B
Chr3-30	SNP14397	57.844	A	A	A	B	A	A	B	B	B	B	A	A	A	B	B	-	B	B	-	A	A	A	A	-	A	A	B	-	B	B	B	A	B	-	A	A	A	B	A	-	A	B	B	B	A	A	B
Chr3-31	SNP14896	58.806	A	A	A	B	A	A	-	B	B	B	A	A	A	B	B	-	B	B	-	A	A	A	A	B	A	A	B	-	B	B	B	A	B	A	A	A	A	B	A	B	A	B	B	B	A	A	B
Chr3-32	SNP14482	59.116	A	A	A	B	A	A	B	B	B	B	A	A	A	B	B	B	B	B	-	A	A	A	A	-	A	A	B	-	B	B	B	A	B	-	A	A	A	B	A	B	A	B	B	B	A	A	B
Chr3-33	SNP15235	60.66	A	A	A	B	A	A	A	B	B	B	A	A	A	B	B	B	B	B	B	A	A	-	A	B	A	A	B	-	A	B	B	A	B	A	A	A	A	B	A	B	A	B	B	B	A	A	B
Chr3-34	SNP15312	62.524	A	A	A	B	A	A	B	A	B	B	A	A	A	B	B	-	B	B	B	A	A	-	A	B	A	A	B	-	A	B	B	A	B	A	A	A	A	B	A	B	A	B	B	B	A	A	B
Chr3-35	SNP15416	63.456	B	A	A	B	A	A	-	A	B	B	B	A	A	B	B	B	B	B	B	A	A	-	A	B	A	A	B	-	A	B	B	A	B	A	A	A	A	B	A	B	A	B	B	B	A	A	B
Chr3-36	SNP15356	65.974	A	A	A	B	A	A	-	A	B	B	B	A	A	B	B	B	B	B	A	A	A	-	A	B	A	A	B	-	A	B	B	A	B	A	A	A	A	B	A	B	A	B	B	B	A	A	B
Chr3-37	SNP15460	67.194	B	A	A	B	A	A	B	A	B	B	B	A	A	B	B	B	B	B	B	A	A	A	A	B	A	A	B	B	A	B	B	A	B	A	A	A	A	B	A	B	A	B	B	B	A	A	B
Chr3-38	SNP15513	69.081	B	A	A	B	A	A	B	A	B	B	B	A	A	B	B	B	B	B	B	A	A	A	A	B	A	A	B	B	A	B	B	A	B	A	A	A	A	A	A	B	A	B	B	B	A	A	B
Chr3-39	SNP15563	70.993	B	A	A	B	A	A	-	A	B	B	B	A	A	A	B	B	B	B	B	A	A	A	A	B	A	A	B	B	A	B	B	A	B	A	A	-	A	A	A	B	A	B	B	B	A	A	B
Chr3-40	SNP15707	73.844	B	A	A	B	A	A	B	A	B	B	B	A	A	A	B	B	B	A	B	A	A	A	A	B	A	A	A	B	A	B	B	A	B	A	A	A	A	A	A	B	A	B	B	B	A	A	B
Chr3-41	SNP15719	74.765	B	A	A	B	A	A	B	A	B	B	B	A	A	A	B	B	B	A	B	A	A	A	A	B	A	A	A	B	A	B	B	A	B	A	A	-	A	A	A	B	A	B	B	B	A	A	B
Chr3-42	SNP15742	77.299	B	A	A	B	A	A	B	A	B	B	A	A	A	A	A	B	B	A	B	A	A	A	B	B	A	A	A	B	A	B	B	A	B	A	A	A	A	A	A	B	A	B	B	B	A	A	B
Chr3-43	SNP15778	78.796	B	A	A	B	A	A	B	A	B	B	A	A	A	A	A	B	B	A	B	A	B	A	B	B	A	A	B	B	A	B	B	A	B	A	A	A	A	B	A	B	A	B	B	B	A	A	B
Chr3-44	SNP15804	79.41	B	A	A	B	A	A	-	A	B	B	A	A	A	A	A	B	B	A	B	A	B	A	B	B	A	A	B	B	A	B	B	A	B	A	A	A	A	B	A	B	A	-	B	B	A	A	-
Chr3-45	SNP15865	82.77	B	A	A	B	A	A	-	A	B	B	A	A	B	A	A	B	B	A	B	A	A	A	B	B	A	A	B	B	A	B	B	A	B	A	A	-	A	B	B	B	A	B	A	B	A	A	B
Chr3-46	SNP49689	84.405	B	B	A	B	A	A	A	A	B	B	A	A	B	A	A	B	B	A	B	A	A	A	B	B	A	A	B	B	A	B	B	A	B	A	A	A	A	B	B	B	A	-	A	B	A	A	-
Chr3-47	SNP15917	85.36	B	B	A	B	A	A	-	A	B	B	A	A	B	A	A	B	B	A	B	A	A	A	B	B	A	A	B	B	A	B	B	A	B	A	A	-	A	B	B	B	A	-	B	B	A	A	B
Chr3-48	SNP43269	87.635	B	B	B	B	A	A	-	A	B	B	A	A	B	A	A	B	B	A	B	A	A	A	B	B	A	A	B	B	A	B	B	A	B	A	A	A	A	B	B	B	A	-	B	B	A	A	B
Chr3-49	SNP15989	88.561	B	B	B	B	A	A	B	A	B	B	A	A	B	A	A	B	B	A	B	A	A	A	B	B	A	A	B	B	A	B	B	A	B	A	A	A	A	B	B	B	A	-	B	B	A	A	B
Chr3-50	SNP48333	91.195	B	B	B	B	A	A	B	A	B	B	A	A	B	A	A	-	A	A	B	A	B	A	B	B	A	A	B	B	A	B	A	A	B	A	A	A	A	B	B	B	A	A	A	B	A	A	-
Chr3-51	SNP16053	92.469	B	B	B	B	A	A	-	A	B	B	A	A	B	A	A	B	A	A	B	A	B	A	B	B	A	A	B	B	A	B	A	A	B	A	A	A	A	B	B	B	A	A	A	B	A	A	B
Chr3-52	SNP16108	94.672	B	B	B	B	A	A	-	A	B	B	A	A	B	A	A	B	A	A	B	A	B	A	B	B	A	A	B	B	A	B	-	A	B	A	A	A	A	B	B	B	B	A	A	B	A	A	B
Chr3-53	SNP16205	98.987	B	B	B	B	A	A	-	A	B	B	A	A	B	A	A	-	A	A	B	A	B	A	B	B	B	A	B	B	A	A	A	A	B	A	A	A	A	B	A	A	B	A	A	A	A	A	B
Chr3-54	SNP16208	99.913	B	B	B	B	A	A	B	A	B	B	A	A	B	A	A	B	A	A	B	A	B	A	B	B	B	A	B	B	A	A	A	A	B	A	A	A	A	B	A	A	B	A	A	A	A	A	B
Chr3-55	SNP16274	102.447	B	B	B	B	A	A	B	A	B	B	A	B	B	A	A	B	A	A	B	A	B	A	B	A	B	A	B	B	A	A	A	A	B	A	A	A	A	B	A	A	B	A	A	-	A	A	B
Chr3-56	SNP45229	106.048	A	B	-	B	A	A	-	A	B	B	A	-	B	A	A	B	A	A	B	A	B	A	B	A	B	A	B	B	A	A	A	A	B	A	B	A	A	B	B	A	B	A	A	B	A	A	B
Chr3-57	SNP16301	107.611	A	B	B	B	A	A	B	A	B	B	A	B	B	A	A	B	A	A	B	A	B	A	B	A	B	A	B	B	A	A	A	A	B	A	A	A	A	B	B	A	B	A	A	B	A	A	B
Chr3-58	SNP16354	110.194	A	B	-	B	A	A	-	A	B	B	A	B	B	A	A	B	A	A	B	A	B	A	B	A	-	A	B	B	A	A	-	A	B	A	B	A	A	B	B	A	A	A	A	A	A	A	B
Chr3-59	SNP16565	126.471	A	B	B	A	A	B	B	A	B	B	B	B	A	A	B	B	B	A	B	A	B	A	B	B	A	A	B	A	A	A	-	B	B	A	A	A	A	B	B	A	A	B	A	A	A	-	B
Chr3-60	SNP16544	128.371	A	B	A	A	A	B	A	A	B	B	B	B	A	A	B	B	B	A	B	A	B	A	B	B	A	A	B	A	A	A	-	B	B	A	A	A	A	B	B	A	A	B	A	A	A	-	B
Chr3-61	SNP16767	136.154	A	B	A	A	A	B	-	A	B	B	B	B	A	A	A	A	-	B	B	A	A	A	A	B	A	B	B	A	A	A	B	B	B	A	A	A	A	B	B	A	A	B	A	A	A	A	B
Chr3-62	SNP46377	137.47	A	B	-	A	A	B	B	A	B	B	B	B	A	A	-	A	B	B	B	A	-	-	A	B	A	B	B	A	A	A	B	B	B	A	A	A	A	B	B	-	A	B	A	A	A	-	B
Chr3-63	SNP45309	140.086	A	B	B	A	A	B	B	A	B	B	B	B	A	A	-	A	B	B	-	A	-	B	A	B	A	B	B	A	A	A	B	B	A	A	A	A	A	B	B	-	A	B	A	A	A	-	B
Chr3-64	SNP49176	141.337	A	B	B	A	A	B	B	A	B	B	B	B	A	A	A	A	B	B	-	A	-	-	A	B	A	B	B	A	A	A	B	B	A	A	A	A	A	B	B	-	A	B	A	A	A	-	B
Chr3-65	SNP16801	143.871	A	B	A	A	A	B	B	A	B	B	B	B	A	B	A	A	B	B	-	A	-	A	A	B	A	B	B	A	A	A	B	B	A	A	B	A	A	B	B	-	B	B	A	A	A	-	B
Chr3-66	SNP45174	148.274	A	B	B	A	A	B	-	A	B	B	B	B	A	B	A	A	B	B	A	A	-	B	B	B	A	B	B	A	A	A	B	B	A	A	-	A	A	B	-	-	B	B	A	A	A	-	A
Chr3-67	SNP16867	149.548	A	B	B	A	A	B	-	A	B	B	B	B	A	B	-	A	B	B	A	A	-	B	B	B	A	B	B	A	A	A	B	B	A	A	-	A	A	B	-	-	B	B	A	A	A	-	A
Chr3-68	SNP17194	166.409	-	B	B	A	A	B	B	A	B	A	B	B	B	B	B	A	B	A	B	A	B	A	B	B	A	B	B	A	A	A	B	B	A	A	A	A	A	B	A	A	B	A	A	A	B	A	A
Chr3-69	SNP17207	168.371	-	B	A	A	A	B	B	A	B	A	B	B	B	B	B	A	-	B	-	A	B	A	B	B	A	B	B	B	A	A	B	B	A	A	A	A	A	B	B	A	B	A	A	A	B	-	A
Chr3-70	SNP17237	172.434	B	B	A	A	A	B	B	A	B	A	B	B	B	B	B	A	B	B	B	A	B	A	B	B	A	B	B	A	A	A	B	B	B	A	B	A	A	B	B	A	B	A	A	A	B	A	A
Chr3-71	SNP17248	175.017	-	B	B	A	A	B	B	A	B	A	B	B	B	B	B	A	-	B	-	A	B	A	B	B	A	B	B	B	A	A	B	B	B	B	B	A	A	B	B	-	B	A	A	A	B	-	A
Chr3-72	SNP17261	178.355	-	A	B	A	A	B	B	A	B	A	A	B	B	B	A	A	-	B	-	A	B	A	B	B	A	B	B	B	A	A	B	B	B	B	B	A	A	A	B	-	B	A	A	A	B	B	A
Chr3-73	SNP17352	195.051	A	B	A	A	A	A	B	A	B	B	A	B	A	B	B	B	-	B	A	-	A	B	B	B	B	B	B	B	A	A	A	A	A	B	A	A	A	B	B	A	B	A	A	A	B	-	B
Chr3-74	SNP55833	202.554	A	B	A	B	A	A	B	B	B	B	A	B	A	A	A	B	B	A	A	B	A	B	B	B	B	B	B	B	A	A	A	A	A	B	A	A	-	A	B	A	A	A	B	A	B	A	B
Chr3-75	SNP17444	207.639	A	B	B	B	A	A	A	B	A	-	A	B	A	A	B	B	B	A	A	B	A	B	B	B	B	B	B	A	A	A	A	A	A	B	A	A	B	A	B	A	A	A	B	A	B	-	B
Chr3-76	SNP49247	210.308	A	B	B	B	A	B	A	B	A	-	A	B	A	A	B	B	B	A	A	B	A	B	B	B	B	B	B	A	A	A	B	A	A	-	A	A	B	A	B	-	A	A	B	A	B	-	B
Chr3-77	SNP17467	212.959	A	B	B	B	A	B	A	B	A	A	A	B	A	A	B	B	B	A	A	B	A	B	B	B	B	B	B	A	A	A	B	A	A	A	A	A	A	A	B	A	A	A	B	B	B	A	B
Chr3-78	SNP17473	214.187	A	B	B	B	A	B	A	B	A	A	A	B	A	A	B	B	B	A	A	B	B	B	B	B	B	B	B	A	A	A	B	A	A	B	A	A	A	A	B	A	A	A	B	B	B	A	B
Chr3-79	SNP17484	215.461	A	B	B	B	A	B	A	B	A	A	A	B	A	A	B	B	B	A	A	B	B	B	B	B	B	B	B	A	A	A	B	A	A	A	A	A	A	A	B	-	A	A	B	B	B	A	B
Chr3-80	SNP17503	218.755	A	B	B	B	A	B	A	B	A	A	A	B	A	A	B	B	B	A	A	B	B	B	B	A	B	B	B	A	A	A	B	A	A	A	A	A	A	A	B	A	A	A	A	B	B	A	B
Chr4-1	SNP17679	0	A	A	B	A	A	B	B	B	A	B	B	B	B	A	B	B	A	B	B	B	A	A	A	A	A	A	A	A	B	A	A	B	B	A	B	B	A	B	A	B	A	A	B	B	B	B	B
Chr4-2	SNP44147	7.192	A	A	B	A	A	B	-	A	A	B	B	B	B	A	B	B	A	B	B	B	B	A	A	A	A	A	A	-	B	A	A	B	B	A	B	B	A	B	-	A	A	A	A	B	B	-	B
Chr4-3	SNP17649	9.481	A	A	B	A	A	B	-	A	A	B	B	B	A	A	B	B	A	B	B	B	B	A	A	A	A	A	A	A	B	A	A	B	A	A	B	B	A	B	-	A	A	A	A	B	B	-	B
Chr4-4	SNP17656	10.78	A	A	-	A	A	B	-	A	A	B	B	B	A	A	B	B	A	B	B	B	B	A	A	A	A	A	A	A	B	A	A	B	A	A	B	B	A	B	B	A	A	A	A	B	B	-	B
Chr4-5	SNP41411	12.071	A	A	B	A	A	B	-	A	A	B	B	B	A	A	B	B	A	B	B	B	B	A	A	A	A	A	A	A	B	A	A	B	A	A	B	B	A	B	B	A	A	A	A	B	B	-	B
Chr4-6	SNP17722	25.478	A	A	B	B	A	B	A	B	A	A	B	A	A	A	B	B	A	A	B	B	B	A	A	B	A	-	A	A	A	A	A	A	A	A	A	B	A	B	B	A	B	A	A	B	-	B	B
Chr4-7	SNP17738	27.709	A	B	-	B	A	B	-	B	A	A	B	A	A	A	A	B	A	A	B	B	B	A	A	B	A	A	A	A	A	A	A	A	A	A	A	B	A	B	B	A	B	A	A	B	A	B	B
Chr4-8	SNP53361	30.597	B	-	B	B	A	B	-	B	A	A	B	A	A	A	A	B	A	A	B	B	A	B	A	B	A	A	A	A	A	A	A	A	A	A	A	B	A	B	B	A	B	A	A	A	A	B	B
Chr4-9	SNP17829	38.296	B	A	B	B	A	B	A	B	A	A	B	A	A	A	A	B	B	A	B	B	A	B	A	B	A	A	B	A	A	A	A	B	A	A	A	B	A	B	B	A	B	A	A	A	A	B	A
Chr4-10	SNP17812	42.387	B	A	B	B	A	B	B	B	A	-	B	A	A	A	A	B	A	A	B	B	A	B	A	B	A	A	A	A	A	A	A	B	A	A	A	A	A	B	B	A	B	A	A	A	-	B	-
Chr4-11	SNP54520	49.265	B	A	B	B	A	B	B	A	A	B	B	A	A	A	A	B	B	A	B	B	A	B	A	B	A	A	B	A	A	A	A	B	A	B	A	A	A	B	B	B	B	A	A	A	B	A	A
Chr4-12	SNP42756	54.843	B	A	B	B	A	B	-	A	A	-	A	A	A	B	B	B	B	A	B	B	A	B	A	B	A	A	B	A	A	A	A	B	A	B	B	A	A	B	B	B	B	A	A	A	A	A	A
Chr4-13	SNP50301	55.484	B	A	B	B	A	B	B	A	A	-	A	A	A	B	B	B	B	A	B	B	A	B	A	B	A	A	B	A	A	A	A	B	A	B	B	A	A	B	B	B	B	A	A	A	A	A	A
Chr4-14	SNP17881	56.113	B	A	B	B	A	B	B	A	A	A	A	A	B	B	B	B	B	A	B	B	A	B	A	B	A	A	B	A	A	A	A	B	A	B	B	A	A	B	B	B	B	A	A	A	A	A	A
Chr4-15	SNP17896	58.037	B	A	-	B	A	B	B	A	A	A	A	A	B	B	B	B	B	A	B	B	A	B	A	B	A	A	B	A	A	A	A	A	A	B	B	A	A	B	B	B	B	A	A	A	A	A	A
Chr4-16	SNP17929	61.375	B	A	B	B	A	B	-	A	A	A	B	A	-	B	B	B	B	A	B	B	A	B	A	B	A	A	B	A	A	A	A	A	A	B	B	A	B	B	B	B	B	A	A	A	A	B	A
Chr4-17	SNP17969	63.363	B	A	B	A	A	B	A	A	A	-	B	A	A	B	B	B	B	A	B	B	A	B	A	B	A	A	B	A	A	A	A	-	A	B	B	A	B	B	B	B	B	A	A	A	A	B	A
Chr4-18	SNP18026	68.075	A	B	B	A	A	B	A	A	A	A	B	A	A	B	A	B	B	A	B	A	A	B	A	B	A	A	B	A	A	A	A	-	A	B	B	A	B	B	B	B	B	A	A	A	A	A	A
Chr4-19	SNP18064	70.577	A	B	B	A	A	B	A	A	A	A	B	A	A	B	A	B	B	B	B	A	A	B	A	B	A	A	B	A	A	A	A	-	A	B	B	A	B	B	B	B	B	A	A	A	A	A	A
Chr4-20	SNP18135	72.14	A	B	B	A	A	B	A	A	A	-	B	A	A	B	A	B	B	B	B	A	A	B	A	B	A	A	B	A	A	A	A	-	A	B	B	A	B	B	B	B	B	A	A	A	A	A	A
Chr4-21	SNP18151	73.072	A	B	B	A	A	B	A	A	A	-	B	A	A	B	A	B	B	B	B	A	A	B	A	B	A	A	B	A	A	A	A	-	A	B	B	A	B	B	B	B	B	A	A	A	A	A	A
Chr4-22	SNP18319	75.332	A	B	B	A	A	B	A	A	A	A	B	A	B	B	A	B	B	B	B	A	A	B	B	B	A	A	B	A	A	A	A	-	A	B	B	A	A	B	B	B	B	B	A	A	A	A	A
Chr4-23	SNP18663	76.246	A	B	B	A	A	B	A	A	A	A	B	A	B	B	A	B	B	B	B	A	A	B	B	B	A	A	B	A	A	A	-	A	A	B	B	A	A	B	B	B	B	B	A	A	A	A	A
Chr4-24	SNP18504	77.139	A	B	B	A	A	B	A	A	A	A	B	A	B	B	A	B	B	B	B	A	A	B	B	B	A	A	B	A	A	A	A	A	A	B	B	A	A	B	B	B	B	B	A	A	A	A	A
Chr4-25	SNP18446	78.043	A	B	B	A	A	B	A	A	A	A	B	A	B	B	A	B	B	B	B	A	A	B	B	B	A	A	B	A	A	A	A	A	A	B	B	A	A	B	B	B	B	B	A	A	A	A	A
Chr4-26	SNP54475	78.947	A	B	B	A	A	B	A	A	A	A	B	A	B	B	A	B	B	B	B	A	A	B	B	B	A	A	B	A	A	A	A	A	A	B	B	A	A	B	B	B	B	B	A	A	A	A	A
Chr4-27	SNP18283	79.856	A	B	B	A	A	B	A	A	A	A	B	A	B	B	A	B	B	B	B	A	A	B	B	B	A	A	B	A	A	A	A	A	A	B	B	A	A	B	B	B	B	B	A	A	A	A	A
Chr4-28	SNP18518	80.462	A	B	B	A	A	B	A	A	A	A	B	A	B	B	A	B	B	B	B	A	A	B	B	B	A	A	B	A	A	A	A	A	A	B	B	A	A	B	B	B	B	B	A	A	A	A	A
Chr4-29	SNP18530	81.061	A	B	B	A	A	B	A	A	A	A	B	A	B	B	A	B	B	B	B	A	A	B	B	B	A	A	B	A	A	A	A	A	A	B	B	A	A	B	B	B	B	B	A	A	A	A	A
Chr4-30	SNP18754	81.949	A	B	B	B	A	B	A	A	A	A	B	A	B	B	A	B	B	B	B	A	A	B	B	B	A	A	B	A	A	A	B	A	A	B	B	A	A	B	B	B	B	B	A	A	A	A	A
Chr4-31	SNP18860	82.551	A	B	B	B	A	B	A	A	A	A	B	A	B	B	A	B	B	B	B	A	A	B	B	B	A	A	B	A	A	A	B	A	-	B	B	A	A	B	B	B	B	B	A	A	A	-	A
Chr4-32	SNP18954	83.471	A	B	B	B	A	B	A	A	A	A	B	A	B	B	A	B	B	B	B	A	A	B	B	B	A	A	B	A	A	A	B	A	-	B	B	A	A	B	B	B	B	B	A	A	A	B	A
Chr4-33	SNP18855	83.773	A	B	B	B	A	B	A	A	A	A	B	A	B	B	A	B	B	B	B	A	A	B	B	B	A	A	B	A	A	A	B	A	-	B	B	A	A	B	B	B	B	B	A	A	A	-	A
Chr4-34	SNP18775	86.355	A	B	B	B	A	B	A	A	A	A	B	A	B	B	A	B	B	B	B	A	A	B	B	B	A	A	B	A	A	A	B	A	A	B	B	A	A	B	B	B	B	B	A	A	A	A	-
Chr4-35	SNP18742	88.858	A	B	B	A	A	B	A	A	A	A	B	A	B	B	A	B	B	B	B	A	A	B	B	B	A	A	B	A	A	A	B	A	A	B	B	A	A	B	B	B	B	B	A	A	A	A	A
Chr4-36	SNP18737	89.751	A	B	B	A	A	B	A	A	A	A	B	A	B	B	A	B	B	B	B	A	A	B	B	B	A	A	B	A	A	A	B	A	A	B	B	A	A	B	B	B	B	B	A	A	A	A	A
Chr4-37	SNP18829	90.045	A	B	B	B	A	B	A	A	A	A	B	A	B	B	A	B	B	B	B	A	A	B	B	B	A	A	B	A	A	A	B	A	A	B	B	A	A	B	B	B	B	B	A	A	A	A	A
Chr4-38	SNP18846	91.221	A	B	B	B	A	B	A	A	A	A	B	A	B	B	A	B	B	B	B	A	A	B	B	B	A	A	B	A	A	A	B	A	A	B	B	A	A	B	B	B	B	B	A	A	A	B	A
Chr4-39	SNP18893	91.806	A	B	B	B	A	B	A	A	A	A	B	A	B	B	A	B	B	B	B	A	A	B	B	B	A	A	B	A	A	A	B	A	B	B	B	A	A	B	B	B	B	B	A	A	A	B	A
Chr4-40	SNP19002	92.427	A	B	A	B	A	B	A	A	A	A	B	A	B	B	A	B	B	B	B	A	A	B	B	B	A	A	B	A	A	A	B	A	-	B	B	A	A	B	B	B	B	B	A	A	A	-	A
Chr4-41	SNP19042	92.734	A	B	A	B	A	B	A	A	A	A	B	A	B	B	A	B	B	B	B	A	A	B	B	B	A	A	B	A	A	A	B	A	-	B	B	A	A	B	B	B	B	B	A	A	A	-	A
Chr4-42	SNP19046	93.348	A	B	A	B	A	B	A	A	A	A	B	A	B	B	A	B	B	B	B	A	A	B	B	B	A	A	B	A	A	A	B	A	-	B	B	A	A	B	B	B	B	B	A	A	A	-	A
Chr4-43	SNP19081	94.94	A	B	A	A	A	B	B	A	A	A	B	A	B	B	A	B	B	B	B	A	A	B	B	B	A	A	B	A	A	A	B	A	-	B	B	A	A	B	B	B	B	B	A	A	A	-	A
Chr4-44	SNP42515	95.562	A	B	A	A	A	B	B	A	A	A	B	A	B	B	A	B	B	B	B	A	A	B	B	B	A	A	B	A	A	A	B	A	-	B	B	A	A	B	B	B	B	B	A	A	A	-	A
Chr4-45	SNP19155	97.144	A	B	A	A	A	B	A	A	A	A	B	A	B	B	A	B	B	B	B	A	A	B	B	B	A	A	A	A	A	A	B	A	A	B	B	A	A	B	B	B	B	B	A	A	A	-	A
Chr4-46	SNP19208	98.387	A	B	A	A	A	B	A	A	A	A	B	A	B	B	A	B	B	B	B	A	A	B	B	B	A	A	A	A	A	A	B	A	A	B	B	A	-	B	B	B	B	B	A	A	A	-	A
Chr4-47	SNP19204	98.688	A	B	A	A	A	B	A	A	A	A	B	A	B	B	A	B	B	B	B	A	A	B	B	B	A	A	A	A	A	A	B	A	A	B	B	A	-	B	B	B	B	B	A	A	A	-	A
Chr4-48	SNP19316	100.232	A	B	A	A	A	B	A	A	A	A	B	A	B	B	A	B	B	B	B	A	A	B	A	B	A	A	A	A	A	A	B	A	A	B	B	A	A	B	B	B	B	B	A	A	A	-	A
Chr4-49	SNP19294	100.838	A	B	A	A	A	B	A	A	A	A	B	A	A	B	A	B	B	B	B	A	A	B	A	B	A	A	A	A	A	A	B	A	A	B	B	A	-	B	B	B	B	B	A	A	A	-	A
Chr4-50	SNP19308	102.073	A	B	A	A	A	B	A	A	A	A	B	A	B	B	A	B	B	B	B	A	A	B	A	B	A	A	A	A	A	A	B	A	A	B	B	A	-	B	B	B	B	B	A	A	A	-	A
Chr4-51	SNP21061	103.949	A	B	A	A	A	B	A	A	A	A	B	A	B	B	A	B	B	B	B	A	A	B	A	B	A	A	A	A	A	A	B	A	A	B	B	A	A	B	B	B	B	B	A	A	A	-	A
Chr4-52	SNP19867	106.515	A	A	-	A	A	B	A	A	A	A	B	A	B	B	A	B	B	B	B	A	A	B	A	B	A	A	A	A	A	A	B	A	B	B	B	A	A	B	B	B	B	B	A	A	A	-	A
Chr4-53	SNP19947	107.136	A	A	-	A	A	B	A	A	A	A	B	A	B	B	A	B	B	B	B	A	A	B	A	B	A	A	A	A	A	A	B	A	B	B	B	A	A	B	B	B	B	B	A	A	A	-	A
Chr4-54	SNP19970	107.753	A	A	A	A	A	B	A	A	A	A	B	A	B	B	A	B	B	B	B	A	A	B	A	B	A	A	A	A	A	A	B	A	B	B	B	A	A	B	B	B	B	B	A	A	A	-	A
Chr4-55	SNP19829	112.157	A	A	A	A	A	B	A	A	-	A	B	A	B	B	A	B	B	B	B	A	A	B	A	B	A	A	A	A	A	A	B	A	B	B	B	A	A	B	B	B	B	B	A	A	A	B	B
Chr4-56	SNP20108	115.495	A	A	B	A	A	B	A	A	A	A	B	A	B	B	A	B	B	B	B	A	B	B	A	B	A	A	A	A	A	A	B	A	A	B	B	A	A	B	B	B	B	B	A	A	A	B	A
Chr4-57	SNP20184	117.088	A	A	-	A	A	B	A	A	A	A	B	B	B	B	A	B	B	B	B	A	B	B	A	B	A	A	A	A	A	A	B	A	A	B	B	A	B	B	B	B	B	B	A	A	A	-	A
Chr4-58	SNP20197	117.698	A	A	A	A	A	B	A	A	A	A	B	B	B	B	A	B	B	B	B	A	B	B	A	B	A	A	A	A	A	A	B	A	A	B	B	A	B	B	B	B	B	B	A	A	A	-	A
Chr4-59	SNP20218	118.988	A	A	-	A	A	B	B	A	A	A	B	B	-	B	A	B	B	B	B	A	B	B	A	B	A	A	A	A	A	A	B	A	A	B	B	A	B	B	B	B	B	B	A	A	A	-	A
Chr4-60	SNP20250	121.016	A	A	A	A	A	B	B	A	A	A	B	B	B	B	A	B	B	B	B	A	B	B	A	B	A	A	A	A	A	A	B	A	A	B	A	-	B	B	B	B	B	B	A	A	A	B	-
Chr4-61	SNP20279	123.383	A	A	A	A	A	B	B	A	A	A	B	B	B	B	A	B	B	B	B	A	A	B	A	B	A	A	A	A	A	A	B	A	A	B	A	A	B	B	B	-	B	B	A	A	A	-	A
Chr4-62	SNP20358	124.956	A	A	A	A	B	B	A	A	A	A	B	B	B	B	A	B	B	B	B	A	A	B	A	B	B	A	A	A	A	A	B	A	A	B	A	A	B	B	B	-	B	B	A	A	A	-	A
Chr4-63	SNP20365	126.191	A	A	A	A	B	B	A	A	A	A	B	B	B	B	A	B	B	B	B	A	A	B	A	B	B	A	A	A	A	A	B	A	A	B	A	A	B	B	B	-	B	B	A	A	A	-	A
Chr4-64	SNP20404	128.807	A	A	A	A	B	B	A	A	A	A	B	B	A	B	A	B	B	B	B	A	B	B	B	A	B	A	A	A	A	A	B	A	A	B	A	A	B	B	B	-	B	B	A	A	A	-	A
Chr4-65	SNP42750	129.432	A	A	A	A	B	B	A	A	A	A	B	B	A	B	A	B	B	B	B	A	B	B	B	A	B	A	A	A	A	A	B	A	A	B	A	A	B	B	B	-	B	B	A	A	A	-	A
Chr4-66	SNP923	135.672	A	A	A	A	B	B	A	A	A	A	B	B	A	B	A	B	B	B	B	A	B	B	B	A	A	A	-	A	A	A	A	A	A	B	A	A	B	B	B	-	B	B	A	A	A	B	A
Chr4-67	SNP20572	142.328	A	A	A	A	B	B	A	A	A	B	B	B	A	B	A	B	B	A	B	A	B	B	A	A	A	A	A	A	A	A	A	-	A	-	A	A	B	B	B	B	B	B	A	-	A	-	-
Chr4-68	SNP20600	142.999	A	A	-	A	B	B	A	A	A	B	B	B	B	B	A	B	B	A	B	A	B	B	A	A	A	A	A	A	A	A	A	-	A	B	A	A	B	B	B	-	B	B	A	A	A	B	A
Chr4-69	SNP20603	144.899	A	A	B	A	B	B	B	A	A	B	B	B	B	B	A	B	B	A	B	A	B	B	A	A	A	A	A	A	A	A	A	-	A	B	A	A	B	B	B	B	B	B	A	A	A	B	A
Chr4-70	SNP20712	149.457	A	A	B	B	A	B	-	A	A	B	B	B	B	B	A	B	B	B	B	A	B	B	A	A	A	A	B	A	A	A	A	A	A	B	B	A	B	B	B	B	B	A	A	A	A	B	A
Chr4-71	SNP20736	149.764	A	A	B	B	A	B	B	A	A	B	B	B	B	B	A	B	B	B	B	A	B	B	A	A	A	A	B	A	A	A	A	A	A	B	B	A	B	B	B	B	B	A	A	A	A	B	-
Chr4-72	SNP20714	150.069	A	A	B	B	A	B	B	A	A	B	B	B	B	B	A	B	B	B	B	A	B	B	A	A	A	A	B	A	A	A	A	A	A	B	B	A	B	B	B	B	B	A	A	A	A	B	A
Chr4-73	SNP20699	151.933	A	A	B	B	A	B	A	A	A	B	B	B	B	B	A	B	B	B	B	A	B	B	A	A	A	A	B	A	A	A	A	A	A	B	B	A	B	B	B	B	B	A	A	A	A	B	A
Chr4-74	SNP20781	157.397	A	A	A	B	B	B	A	A	A	B	-	A	B	B	A	B	B	B	B	A	B	A	A	A	A	A	B	A	A	A	A	B	A	B	B	B	B	A	B	A	B	A	A	A	A	B	A
Chr4-75	SNP20773	158.01	A	A	A	B	B	B	A	A	A	B	-	A	B	B	A	B	B	B	B	A	B	A	A	A	A	A	B	A	A	A	A	B	A	B	B	B	B	A	B	A	B	A	A	A	A	B	A
Chr4-76	SNP20824	163.061	A	B	B	B	B	B	A	A	A	B	-	A	B	B	A	B	B	B	B	A	B	A	A	A	B	A	B	A	A	A	A	B	A	B	B	B	B	A	B	A	B	A	B	A	A	B	A
Chr4-77	SNP20854	163.364	A	B	B	B	B	B	A	A	A	B	-	A	B	B	A	B	B	B	B	A	B	A	A	A	B	A	B	A	A	A	A	B	A	B	B	B	B	A	B	-	B	A	B	A	A	B	-
Chr4-78	SNP55719	164.591	A	B	B	B	B	B	A	A	A	B	-	A	B	B	A	B	B	B	B	A	B	A	A	A	B	A	B	A	A	A	A	B	A	B	B	B	B	A	B	-	B	A	B	A	A	B	A
Chr4-79	SNP20840	165.826	A	B	B	B	B	B	-	A	A	B	-	A	B	B	A	B	B	B	B	A	B	A	A	A	B	A	B	A	A	A	A	B	A	B	B	B	B	A	B	-	B	A	B	A	A	B	A
Chr4-80	SNP46353	168.057	A	B	B	B	B	B	A	A	A	B	-	A	B	B	A	B	B	B	B	A	B	A	A	A	B	A	B	A	A	A	A	B	A	B	B	B	B	B	B	A	B	A	B	A	A	B	A
Chr4-81	SNP20879	172.833	A	B	B	B	B	B	A	A	A	B	A	A	B	B	A	B	B	B	B	A	B	A	A	A	B	A	B	A	A	A	A	A	A	B	B	B	-	B	B	A	B	A	A	A	A	-	A
Chr4-82	SNP45592	178.935	A	B	-	B	B	B	A	A	B	B	-	A	B	B	A	B	B	B	B	A	B	A	A	A	B	A	B	A	A	A	A	A	A	B	B	B	B	B	B	-	A	A	A	-	A	B	A
Chr4-83	SNP20894	179.878	A	B	B	B	B	B	-	A	B	B	-	A	B	B	A	B	B	B	B	A	B	A	A	A	B	A	B	A	A	A	A	A	A	B	B	B	B	B	B	B	A	A	-	B	A	B	A
Chr4-84	SNP2617	183.151	A	B	B	B	B	B	-	A	B	B	-	B	B	B	A	B	B	B	B	A	A	A	A	A	-	A	B	A	A	A	A	A	A	B	B	B	B	B	B	B	B	A	A	-	A	B	A
Chr4-85	SNP20956	186.467	A	B	B	B	B	B	A	A	B	B	-	B	B	B	A	B	B	B	B	A	A	-	A	A	B	A	B	A	A	A	A	A	A	B	B	A	B	B	B	B	A	A	A	A	A	B	A
Chr4-86	SNP20972	187.399	A	B	B	B	B	B	A	A	B	B	-	B	B	B	A	B	B	B	B	A	A	-	A	A	B	A	B	A	A	A	A	A	A	B	B	A	B	B	B	B	A	A	A	-	A	B	A
Chr4-87	SNP20973	188.972	A	B	B	B	B	B	-	A	B	B	-	B	B	B	A	B	B	B	B	A	A	-	A	A	B	A	B	A	A	A	A	A	A	B	B	A	B	B	B	B	A	A	A	-	A	B	A
Chr4-88	SNP54052	190.565	A	B	B	B	B	B	-	A	B	B	-	B	B	B	A	B	B	B	B	A	A	-	B	A	B	A	B	A	A	A	A	A	A	B	B	A	B	B	B	B	A	A	B	-	A	B	A
Chr4-89	SNP21011	191.823	A	B	B	B	B	B	-	A	B	B	-	B	B	B	A	B	B	B	B	A	A	-	B	A	B	A	B	A	A	A	B	A	A	B	B	A	B	B	B	B	A	A	B	-	A	B	A
Chr4-90	SNP21023	194.112	A	B	B	B	B	B	A	A	B	B	-	B	B	-	A	B	B	B	B	A	A	-	B	A	B	A	B	A	A	A	B	A	A	B	B	A	B	B	B	B	A	A	B	-	A	B	A
Chr4-91	SNP52435	195.37	A	B	B	B	B	B	B	A	B	B	B	B	B	-	A	B	B	B	B	A	A	B	B	A	B	A	B	A	A	A	B	A	A	B	B	A	B	B	B	B	A	A	B	B	A	B	A
Chr4-92	SNP50033	197.559	A	B	B	B	B	B	B	A	B	B	B	B	B	A	A	B	B	B	B	A	A	B	B	A	B	A	B	A	A	A	B	A	A	B	B	A	B	B	B	B	A	A	B	-	A	B	A
Chr4-93	SNP21038	198.457	A	B	B	B	B	B	A	A	B	B	-	B	B	A	A	B	B	B	B	A	A	B	B	A	B	A	B	A	A	A	B	A	A	B	B	A	B	B	B	B	A	A	B	-	A	B	A
Chr4-94	SNP21132	201.911	A	B	B	B	B	B	A	A	A	B	-	A	B	-	A	B	B	A	B	A	A	A	B	B	B	A	B	A	A	A	B	A	A	-	B	A	B	B	B	B	B	A	B	A	A	B	-
Chr4-95	SNP42905	205.711	A	B	B	B	A	B	B	A	A	B	-	A	B	-	A	B	B	A	B	A	A	A	B	B	A	A	B	A	A	B	B	A	A	A	B	A	B	B	B	B	B	A	B	B	A	B	A
Chr4-96	SNP21169	209.214	A	B	B	B	A	B	B	A	-	B	B	-	B	B	A	B	B	A	B	A	A	A	B	B	A	-	B	A	A	B	B	A	A	B	B	-	B	B	B	B	B	-	B	B	-	B	B
Chr4-97	SNP21241	212.343	A	B	B	B	A	B	B	A	A	B	-	A	B	A	A	B	B	A	B	A	A	A	B	B	A	A	B	A	A	B	B	A	A	-	B	A	B	B	B	B	A	A	B	B	A	B	A
Chr4-98	SNP21215	214.545	A	B	B	B	A	B	A	A	A	B	-	A	B	A	A	B	B	A	B	A	A	A	B	B	A	A	B	A	A	B	B	A	A	-	B	A	B	B	B	B	A	A	B	B	A	B	A
Chr4-99	SNP21255	215.477	A	B	B	B	A	B	B	A	A	B	A	A	B	A	A	B	B	A	B	A	A	A	B	B	A	A	B	A	A	-	B	A	A	-	B	A	B	B	B	B	A	A	B	B	A	B	A
Chr4-100	SNP21361	217.377	A	B	A	B	A	B	B	A	A	B	A	A	B	A	A	B	B	A	B	A	A	A	B	B	A	A	B	A	A	B	B	A	A	A	B	A	B	B	B	B	A	A	B	B	A	B	A
Chr4-101	SNP21355	218.589	A	B	A	B	A	B	A	A	A	B	A	A	B	A	A	B	B	A	B	A	A	A	B	B	A	A	B	A	A	B	B	A	A	A	B	A	B	B	B	B	A	A	B	B	A	B	A
Chr4-102	SNP21385	219.487	A	B	A	B	A	B	A	A	A	B	A	A	B	A	A	B	B	A	B	A	A	A	B	B	A	A	B	A	A	B	B	A	A	A	B	A	B	B	B	B	A	A	B	B	A	B	A
Chr4-103	SNP21471	220.927	A	B	A	B	A	B	A	A	A	B	A	A	B	A	A	A	B	A	B	A	A	A	B	B	A	A	B	A	A	B	B	A	A	A	B	A	B	B	B	B	A	A	B	A	A	B	A
Chr4-104	SNP21581	222.376	A	B	A	B	A	B	A	A	A	B	A	A	B	A	A	A	B	A	B	A	A	A	B	B	A	A	B	A	A	A	B	A	A	A	B	A	B	B	B	B	A	A	B	B	A	B	A
Chr4-105	SNP21504	223.596	A	B	A	B	A	B	A	A	A	B	A	A	B	A	A	A	B	A	B	A	A	A	B	B	A	A	B	A	A	B	B	A	A	A	B	A	B	B	B	B	A	A	B	B	A	B	A
Chr4-106	SNP21435	224.202	A	B	A	B	A	B	A	A	A	B	A	A	B	A	A	A	B	A	B	A	A	A	B	B	A	A	B	A	A	B	B	A	A	A	B	A	B	B	B	B	A	A	B	B	A	B	A
Chr4-107	SNP21497	225.422	A	B	A	B	A	B	B	A	A	B	A	A	B	A	A	A	B	A	B	A	A	A	B	B	A	A	B	A	A	B	B	A	A	A	B	A	B	B	B	B	A	A	B	B	A	B	A
Chr4-108	SNP21405	226.326	A	B	A	B	A	B	B	A	A	B	A	A	B	A	A	A	B	A	B	A	A	A	B	B	A	A	B	A	A	B	B	A	A	A	B	A	B	B	B	B	A	A	B	B	A	B	A
Chr4-109	SNP2669	227.553	A	B	A	B	A	B	B	A	A	B	A	A	B	A	A	A	B	A	B	A	A	A	B	B	A	A	B	A	A	A	B	A	A	-	B	A	B	B	B	B	A	A	B	B	A	B	A
Chr4-110	SNP21650	227.847	A	B	A	B	A	B	B	A	A	B	A	A	B	A	A	A	B	A	B	A	A	A	B	B	A	A	B	A	A	A	B	A	A	-	B	A	B	B	B	B	A	A	B	B	A	B	A
Chr4-111	SNP21668	229.982	A	B	A	B	A	B	B	A	A	B	A	A	B	A	A	A	B	A	B	A	A	A	B	B	A	A	B	A	A	A	B	A	A	A	B	A	B	B	B	B	A	A	A	B	A	B	A
Chr4-112	SNP21707	230.875	A	B	A	B	A	B	B	A	A	B	A	A	B	A	A	A	B	A	B	A	A	A	B	B	A	A	B	A	A	A	B	A	A	A	B	A	B	B	B	B	A	A	A	B	A	B	A
Chr4-113	SNP21739	231.768	A	B	A	B	A	B	B	A	A	B	A	A	B	A	A	A	B	A	B	A	A	B	B	B	A	A	B	A	A	A	B	A	A	A	B	A	B	B	B	B	A	A	A	B	A	B	A
Chr4-114	SNP21770	232.667	A	B	A	B	A	B	A	A	A	B	A	A	B	A	A	A	B	A	B	A	A	B	B	B	A	A	B	A	A	A	B	A	A	A	B	A	B	B	B	B	A	A	A	B	A	B	A
Chr4-115	SNP21728	233.565	A	B	A	B	A	B	A	A	A	B	A	A	B	A	A	A	B	A	B	A	A	B	B	B	A	A	B	A	A	A	B	A	A	A	B	A	B	B	B	B	A	A	A	B	A	B	A
Chr4-116	SNP21785	234.153	A	B	A	B	A	B	A	A	A	B	A	A	B	A	A	A	B	A	B	A	A	B	B	B	A	A	B	A	A	A	B	A	A	A	B	A	B	B	B	B	A	A	A	B	A	B	A
Chr4-117	SNP51796	235.041	A	B	A	B	A	B	A	A	A	B	A	A	B	A	A	A	B	A	B	A	A	B	A	B	A	A	B	A	A	A	B	A	A	A	B	A	B	B	B	B	A	A	A	B	A	B	A
Chr4-118	SNP2119	236.529	A	B	A	B	A	B	A	A	A	B	A	A	B	A	A	A	B	A	B	A	A	B	A	B	A	A	B	A	A	A	B	A	A	A	B	A	B	B	B	B	B	A	A	B	A	B	A
Chr4-119	SNP21819	237.428	A	B	A	B	A	B	B	A	A	B	A	A	B	A	A	A	B	A	B	A	A	-	A	B	A	A	B	A	A	A	B	A	A	A	B	A	B	B	B	B	B	A	A	B	A	B	A
Chr4-120	SNP21893	241.176	A	B	A	B	A	B	-	A	A	B	A	A	B	A	A	A	B	A	B	A	A	B	A	B	A	A	A	A	A	A	B	A	A	A	B	A	B	B	B	B	B	A	A	B	A	B	-
Chr4-121	SNP48010	245.671	A	B	B	B	A	B	B	A	B	B	A	-	B	A	A	A	B	A	B	A	A	B	A	B	A	A	A	A	A	B	B	A	A	B	B	A	B	B	B	B	B	A	A	B	A	B	A
Chr4-122	SNP21955	250.989	A	B	B	B	A	A	A	A	B	B	A	-	B	A	A	A	B	A	B	A	A	B	A	B	A	A	A	A	A	B	B	A	A	B	B	A	B	B	B	B	B	A	A	B	A	-	A
Chr4-123	SNP21977	253.858	A	B	B	B	A	A	B	A	B	B	A	B	B	A	A	A	B	A	B	A	A	B	A	B	A	A	A	A	A	B	B	A	A	B	B	A	B	B	B	B	B	A	A	B	A	B	A
Chr4-124	SNP21999	258.477	A	B	B	B	A	A	A	A	-	B	A	B	A	A	A	A	B	A	B	A	A	B	A	B	A	A	B	A	A	B	B	A	A	B	B	A	B	B	B	B	B	A	A	B	A	A	B
Chr4-125	SNP46679	264.325	A	B	B	B	A	A	B	A	B	B	A	A	A	A	A	A	A	B	B	A	A	B	A	B	A	A	B	A	A	B	B	A	A	B	B	A	B	B	B	B	B	A	A	B	A	A	B
Chr4-126	SNP22070	271.153	A	B	B	B	A	A	B	A	B	A	A	A	A	A	-	A	A	B	B	A	A	B	A	B	A	A	B	A	A	B	B	A	A	B	B	A	B	B	B	B	A	A	A	B	A	B	B
Chr4-127	SNP54262	275.743	A	B	B	B	A	A	B	A	B	A	B	A	A	A	B	A	A	A	B	B	B	B	A	B	A	A	B	A	A	B	B	A	B	B	B	A	-	B	B	B	-	A	B	B	A	-	B
Chr4-128	SNP54261	277.152	A	B	-	B	A	A	A	A	B	A	B	A	A	A	B	A	A	A	B	B	B	B	A	B	A	A	B	A	A	B	B	A	B	B	B	A	B	-	B	B	-	A	B	A	A	-	B
Chr4-129	SNP22121	290.485	A	B	B	B	A	A	B	A	B	B	A	A	A	B	A	A	A	A	B	B	B	B	A	B	A	A	B	A	A	B	B	B	A	B	B	A	B	B	B	B	B	A	B	A	B	-	B
Chr5-1	SNP45739	0	B	B	B	A	B	B	B	B	B	A	A	A	A	B	B	B	-	A	A	B	B	A	A	A	A	B	B	A	A	B	B	A	B	A	B	B	B	B	B	B	A	B	B	A	A	A	-
Chr5-2	SNP22184	7.298	B	A	-	A	B	B	A	B	B	A	A	B	A	B	B	-	A	A	A	B	B	A	A	A	A	B	B	A	A	B	B	A	B	B	B	B	B	B	B	-	A	B	B	A	A	A	A
Chr5-3	SNP2545	9.898	B	B	A	A	B	B	A	B	B	A	A	-	A	B	B	-	A	A	A	B	B	A	A	A	A	B	B	A	A	A	B	A	B	A	B	B	B	B	B	-	A	B	B	A	A	A	A
Chr5-4	SNP47241	17.937	B	B	-	A	B	B	A	B	B	A	B	A	A	B	B	B	A	A	A	A	B	A	A	A	A	B	B	A	A	-	A	A	B	B	B	B	B	B	B	-	A	B	B	B	A	B	B
Chr5-5	SNP22275	26.99	B	B	B	B	B	B	A	A	B	B	B	A	B	B	B	B	B	A	A	B	B	A	A	A	B	A	B	A	-	-	A	A	B	B	B	B	A	B	A	B	A	B	B	B	A	A	-
Chr5-6	SNP48733	28.914	B	B	-	B	B	B	A	A	B	B	B	A	B	B	B	B	B	A	A	B	B	B	A	A	B	A	B	A	-	-	A	A	B	B	B	B	A	B	A	B	A	B	B	B	A	B	B
Chr5-7	SNP22346	42.102	B	B	A	B	B	B	B	A	B	A	A	A	B	B	B	B	A	A	A	B	A	A	A	B	B	A	B	A	A	B	A	A	B	B	A	B	A	B	B	B	A	B	B	A	A	-	B
Chr5-8	SNP43470	54.773	B	B	A	B	A	B	B	A	B	A	A	A	B	B	B	B	A	A	A	B	B	A	A	B	B	B	B	A	A	B	A	A	B	B	A	B	A	A	B	-	A	B	B	A	A	A	B
Chr5-9	SNP42846	66.553	B	B	A	B	A	B	B	A	B	A	A	A	B	B	B	B	A	A	A	B	B	A	A	A	A	B	B	A	A	B	A	A	A	B	A	B	A	A	B	-	A	B	A	A	A	A	B
Chr5-10	SNP48108	70.202	B	B	A	B	B	B	B	A	B	A	A	A	A	B	B	B	B	A	A	A	B	A	A	A	A	B	B	A	A	B	A	A	A	B	A	B	A	A	B	B	A	B	B	A	A	A	B
Chr5-11	SNP45995	77.741	B	B	A	B	B	B	B	A	B	A	A	A	A	B	B	B	B	A	A	A	B	A	A	A	A	B	B	A	A	B	A	A	A	B	A	B	A	A	B	B	A	B	B	A	A	A	B
Chr5-12	SNP22540	79.877	B	B	A	B	B	B	B	A	B	A	A	A	-	B	B	B	B	A	A	B	B	B	A	A	A	B	B	A	A	A	A	A	A	B	A	B	A	A	B	B	A	B	B	A	A	A	A
Chr5-13	SNP22548	80.465	B	B	A	B	B	B	B	A	B	A	A	A	A	B	B	B	B	A	A	B	B	B	A	A	A	B	B	A	B	A	A	A	A	B	A	B	A	A	B	B	A	B	B	A	A	A	A
Chr5-14	SNP22582	81.731	B	B	A	B	B	B	B	A	B	A	A	A	-	B	B	B	B	A	A	B	B	B	A	A	A	B	B	A	B	A	A	A	A	B	A	B	A	A	B	B	A	B	B	A	A	A	A
Chr5-15	SNP22578	82.052	B	B	A	B	B	B	B	A	B	A	A	A	-	B	B	B	B	A	A	B	B	B	A	A	A	B	B	A	B	A	A	A	A	B	A	B	A	A	B	B	A	B	B	A	A	A	A
Chr5-16	SNP22603	82.669	B	B	A	B	B	B	B	A	B	A	A	A	-	B	B	B	B	A	A	B	B	B	A	A	A	B	B	A	B	A	A	A	A	B	A	B	A	A	B	B	A	B	B	A	A	A	A
Chr5-17	SNP22634	82.984	B	B	A	B	B	B	B	A	B	A	A	A	A	B	B	B	B	A	A	B	B	B	A	A	A	B	B	A	B	A	A	A	A	B	A	B	A	A	B	B	A	B	B	A	A	A	A
Chr5-18	SNP52344	83.927	B	B	-	B	B	B	B	A	B	A	A	A	-	B	B	B	B	A	A	B	B	B	A	A	A	B	B	A	B	A	A	A	A	B	A	B	A	A	B	B	A	B	B	B	A	A	A
Chr5-19	SNP43793	85.185	B	B	A	B	B	B	A	A	B	A	A	A	A	B	B	B	B	A	A	B	B	B	A	A	A	B	B	A	B	A	A	A	A	B	A	B	A	A	B	B	A	B	B	-	A	A	A
Chr5-20	SNP22657	85.826	B	B	A	B	B	B	A	A	B	A	A	A	-	B	B	B	B	A	A	B	B	B	A	A	A	B	B	A	B	A	A	A	A	B	A	B	A	A	B	B	A	B	B	-	A	A	A
Chr5-21	SNP22666	86.898	-	-	A	-	B	B	A	A	B	A	A	A	A	-	B	B	B	A	A	B	B	B	A	A	A	B	B	A	B	A	A	A	A	B	A	-	A	A	B	B	A	B	B	A	A	A	A
Chr5-22	SNP22669	88.599	B	B	A	B	B	B	A	A	B	A	B	A	A	B	B	B	B	A	A	B	B	B	A	A	A	B	B	A	B	A	A	A	A	B	A	B	A	A	B	B	A	B	B	-	A	A	A
Chr5-23	SNP22674	89.191	B	B	A	B	B	B	A	A	B	A	B	A	A	B	B	B	B	A	A	B	B	B	A	A	A	B	B	A	B	A	A	A	A	B	A	B	A	A	B	B	A	B	B	A	A	A	A
Chr5-24	SNP22796	91.408	B	B	-	B	B	B	A	A	B	B	B	A	B	B	B	B	B	A	A	B	B	B	A	A	A	B	B	A	B	A	A	A	A	B	A	B	A	A	B	B	A	B	B	A	A	A	A
Chr5-25	SNP23091	96.026	B	B	A	B	B	B	A	A	B	B	B	A	B	B	B	B	B	A	A	B	A	B	A	A	B	B	B	A	B	A	A	A	A	B	A	B	A	A	B	B	A	B	B	A	A	A	A
Chr5-26	SNP22710	100.525	B	B	A	B	B	B	A	A	B	B	B	A	A	B	B	B	B	A	A	B	B	B	A	A	-	B	B	A	B	A	A	A	A	B	A	B	A	A	B	B	A	B	B	-	A	A	A
Chr5-27	SNP22731	100.825	B	B	A	B	B	B	A	A	B	B	B	A	A	B	B	B	B	A	A	B	B	B	A	A	A	B	B	A	B	A	A	A	A	B	A	B	A	A	B	B	A	B	B	A	A	A	A
Chr5-28	SNP22817	104.473	B	B	A	B	B	B	A	A	B	B	B	A	B	B	B	B	B	A	A	B	B	B	A	A	A	B	B	A	B	A	A	A	A	B	A	B	A	A	B	B	A	B	B	A	A	A	A
Chr5-29	SNP22823	106.037	B	B	A	B	B	B	A	A	B	B	B	A	B	B	B	B	B	A	A	B	B	B	A	A	A	B	B	A	B	A	A	A	A	B	A	B	A	A	B	B	A	B	B	A	A	A	A
Chr5-30	SNP23025	108.508	B	B	A	B	B	B	A	A	B	B	B	A	B	B	B	B	B	A	A	B	A	B	A	A	B	B	B	A	B	A	A	A	A	B	A	B	A	A	B	B	A	B	B	A	A	A	A
Chr5-31	SNP23062	109.406	B	B	A	B	B	B	A	A	B	B	B	A	B	B	B	B	B	A	A	B	A	B	A	A	B	B	B	A	B	A	A	A	A	B	A	B	A	A	B	B	A	B	B	A	A	A	A
Chr5-32	SNP23154	110.912	B	B	A	B	B	B	A	A	B	B	B	A	B	B	B	B	B	A	A	B	A	-	A	A	B	B	B	A	B	A	A	A	A	B	A	B	A	B	B	B	A	B	B	A	A	A	A
Chr5-33	SNP23176	111.519	B	B	A	B	B	B	-	A	B	B	B	A	B	B	B	B	B	A	A	B	A	B	A	A	B	B	B	A	B	A	A	A	A	B	B	B	A	B	B	B	A	B	B	A	A	A	A
Chr5-34	SNP42842	113.707	B	B	A	B	B	B	-	A	B	B	B	A	B	B	B	B	B	A	A	B	-	B	A	A	B	B	B	A	B	A	A	A	A	B	B	B	A	B	B	A	A	B	B	A	A	A	A
Chr5-35	SNP49924	122.733	B	B	B	B	A	B	B	A	B	B	B	A	B	B	B	B	B	B	A	B	B	A	A	A	B	B	B	A	B	A	A	A	A	B	B	B	A	B	B	A	A	B	B	A	A	A	A
Chr5-36	SNP55977	135.709	B	B	-	B	A	B	A	A	B	B	B	A	B	B	B	B	B	A	A	B	B	A	A	A	B	B	B	A	B	A	A	A	A	B	B	B	A	A	B	A	A	B	B	A	A	A	A
Chr5-37	SNP23296	136.944	B	B	-	B	A	B	A	A	B	B	B	A	B	B	B	B	B	B	A	B	B	A	A	A	B	B	B	A	B	A	A	A	A	B	B	B	A	A	B	A	A	B	B	A	A	A	A
Chr5-38	SNP23512	142.029	B	B	A	B	A	B	B	A	B	B	B	A	B	B	B	B	B	B	A	B	B	A	A	A	B	B	B	A	B	A	A	A	A	B	A	B	A	A	B	A	A	B	B	A	A	A	A
Chr5-39	SNP23523	142.943	B	B	B	B	A	B	B	A	B	B	B	A	B	B	B	B	B	B	A	B	B	A	A	A	B	B	B	A	B	A	A	A	A	B	A	B	A	A	B	A	A	B	B	A	A	A	A
Chr5-40	SNP23529	144.497	B	B	B	B	A	B	B	A	B	B	B	A	B	B	B	B	B	B	A	B	B	A	A	A	B	A	B	A	B	A	A	A	A	B	A	B	A	A	B	A	A	B	B	A	A	A	A
Chr5-41	SNP23690	147.063	B	B	A	B	A	B	A	A	B	B	B	A	B	B	B	B	B	B	A	-	B	A	A	A	B	A	B	A	B	A	A	B	A	B	A	B	A	A	B	A	A	B	B	A	A	-	A
Chr5-42	SNP23657	162.367	B	B	B	B	A	B	B	A	B	B	B	A	B	B	B	B	B	B	A	B	B	A	A	A	B	A	B	A	B	A	A	B	A	B	A	B	A	A	B	A	A	B	B	A	A	B	A
Chr5-43	SNP23812	171.263	B	B	B	B	A	B	B	A	B	B	B	A	B	B	B	B	B	B	A	-	B	A	A	A	B	A	B	B	B	A	A	B	A	B	A	B	A	A	B	A	A	B	B	-	A	A	A
Chr5-44	SNP23769	177.321	B	B	B	B	A	B	A	A	B	B	B	A	B	B	B	B	B	B	A	-	B	A	A	A	B	A	B	B	B	A	A	B	A	B	A	B	A	A	B	-	A	B	B	-	A	-	A
Chr5-45	SNP23775	177.95	B	B	B	B	A	B	A	A	B	B	B	A	B	B	B	B	B	B	A	A	B	A	A	A	B	A	B	B	B	A	A	B	A	B	A	B	A	A	B	A	A	B	B	-	A	A	A
Chr5-46	SNP52147	178.876	B	B	B	B	A	B	A	A	B	B	B	A	B	B	B	B	B	B	A	A	B	A	A	A	B	A	B	B	B	A	A	B	A	B	A	B	A	A	B	A	A	B	B	-	A	A	A
Chr5-47	SNP23976	180.103	B	B	B	B	A	B	A	A	B	B	B	A	B	B	B	B	B	B	A	A	B	A	A	A	B	A	B	B	B	A	A	B	A	B	A	B	A	A	B	A	A	B	B	-	A	A	A
Chr5-48	SNP24082	182.065	B	B	-	B	A	B	A	A	B	B	B	A	B	B	B	B	B	B	A	-	B	A	A	B	B	A	B	B	B	A	A	B	A	B	A	B	A	A	B	-	A	B	B	-	A	-	B
Chr5-49	SNP24313	182.702	B	B	A	B	A	B	A	A	B	B	B	A	B	B	B	B	B	B	A	A	B	A	A	A	B	A	B	B	B	A	A	B	A	B	A	B	A	A	B	A	A	B	B	-	A	A	B
Chr5-50	SNP24655	184.614	B	B	A	B	A	B	A	A	B	B	B	A	B	B	B	B	B	B	A	A	B	A	A	A	B	A	B	B	B	A	A	B	A	B	A	B	A	A	B	A	A	B	A	-	A	A	B
Chr5-51	SNP24608	185.563	B	B	A	B	A	B	B	A	B	B	B	A	B	B	B	B	B	B	A	-	B	A	A	A	B	A	B	B	B	A	A	B	A	B	A	B	A	A	B	A	A	B	A	-	A	A	B
Chr5-52	SNP24573	186.192	B	B	A	B	A	B	B	A	B	B	B	A	B	B	B	B	B	B	A	A	B	A	A	A	B	A	B	B	B	A	A	B	A	B	A	B	A	A	B	A	A	B	B	-	A	A	B
Chr5-53	SNP24484	187.765	B	B	B	B	A	B	B	A	B	B	B	A	B	B	B	B	B	B	A	A	B	A	A	A	B	A	B	B	B	A	A	B	A	B	A	B	A	A	B	A	A	B	B	-	A	A	B
Chr5-54	SNP24511	188.386	B	B	A	B	A	B	B	A	B	B	B	A	B	B	B	B	B	B	A	A	B	A	A	A	B	A	B	B	B	A	A	B	A	B	A	B	A	A	B	A	A	B	B	-	A	A	B
Chr5-55	SNP24908	192.059	B	B	A	B	A	B	A	A	B	B	B	A	B	B	B	B	B	B	A	A	B	A	A	A	A	A	B	B	B	A	A	B	A	B	A	B	B	A	B	-	B	B	-	A	B	A	B
Chr5-56	SNP904	192.692	B	B	A	B	A	B	A	A	B	B	B	A	B	B	B	B	B	B	A	A	B	A	A	A	A	-	B	B	B	A	A	B	A	B	A	B	B	A	B	-	B	B	A	A	B	A	B
Chr5-57	SNP25060	198.838	B	B	B	B	A	B	-	A	B	B	B	A	B	B	B	B	B	-	A	A	B	-	A	A	A	-	B	B	B	A	A	B	A	B	A	B	B	A	B	-	B	B	A	A	B	A	B
Chr5-58	SNP50737	206.083	A	B	B	B	A	B	B	A	B	B	B	A	A	B	B	A	B	B	A	A	B	B	A	A	A	A	A	B	B	A	A	B	A	B	A	B	B	B	B	A	A	B	A	-	B	A	B
Chr5-59	SNP25267	208.97	A	B	B	B	A	B	B	A	B	B	B	A	A	B	B	A	B	A	A	B	B	B	A	A	B	A	-	B	B	A	A	B	A	B	-	B	B	A	B	A	A	A	A	-	B	A	B
Chr5-60	SNP2486	214.739	A	B	B	B	B	B	B	-	A	B	B	A	B	B	B	A	B	A	A	A	B	B	A	A	B	A	-	B	A	A	A	B	A	B	-	B	-	B	B	A	A	B	A	B	B	A	B
Chr5-61	SNP54059	221.066	A	B	-	B	B	B	B	-	A	B	B	A	B	B	B	A	A	A	A	B	B	B	A	A	B	A	-	B	A	A	A	B	A	B	A	B	A	B	B	A	A	A	A	A	B	A	-
Chr5-62	SNP25362	221.699	A	B	B	B	B	B	B	B	A	B	B	A	B	B	B	A	A	A	A	B	B	B	A	A	B	B	-	B	A	A	A	B	A	B	A	B	A	B	B	B	A	A	A	A	B	A	B
Chr5-63	SNP49599	223.959	A	B	-	B	B	B	A	A	A	B	B	A	B	B	B	A	A	A	A	B	B	B	A	A	B	B	A	B	A	A	A	B	A	B	A	B	A	B	B	B	A	A	A	A	B	A	B
Chr5-64	SNP52315	225.847	A	B	-	B	B	B	A	A	A	B	B	A	B	B	B	A	A	A	A	B	B	A	A	A	B	B	A	B	A	A	A	B	A	B	B	B	A	B	B	B	A	A	A	A	B	A	B
Chr5-65	SNP2518	226.756	A	B	B	B	B	B	B	A	A	B	B	A	B	B	B	A	A	A	A	B	B	A	A	A	B	B	A	B	A	A	A	B	A	B	B	B	A	B	B	B	A	A	A	A	B	A	B
Chr5-66	SNP25400	227.373	A	B	B	B	B	B	B	A	A	B	B	A	B	B	B	A	A	A	A	B	B	A	A	A	-	B	A	B	A	A	A	B	A	B	-	B	A	B	B	B	A	A	A	A	B	A	B
Chr5-67	SNP25395	228.002	A	B	-	B	B	B	-	A	A	B	B	A	B	B	B	A	A	A	A	B	B	A	A	A	-	B	A	B	A	A	A	B	A	B	B	B	A	B	B	B	A	A	A	A	B	A	B
Chr5-68	SNP25428	229.245	A	B	-	B	B	B	A	A	A	B	B	A	B	B	B	A	A	A	A	B	B	A	B	A	-	B	A	B	A	A	A	B	A	B	B	B	A	B	B	B	A	A	A	A	A	A	B
Chr5-69	SNP25503	234.021	A	B	B	A	B	B	B	A	A	A	B	A	B	B	B	A	A	A	A	B	B	A	B	A	B	B	A	B	A	A	A	B	A	B	A	B	A	B	B	B	A	A	A	A	A	-	B
Chr5-70	SNP25495	235.933	A	B	B	A	B	B	B	A	A	A	B	A	B	-	B	A	A	A	A	B	B	A	B	A	-	B	A	B	A	A	A	B	A	B	A	B	A	B	B	B	A	A	A	A	A	A	B
Chr5-71	SNP2728	237.16	A	B	-	A	B	B	-	A	A	A	B	A	B	A	B	A	A	A	A	B	B	A	B	A	B	B	A	B	A	A	A	B	A	B	A	B	A	B	B	B	A	A	A	A	A	A	B
Chr5-72	SNP25520	237.459	A	B	-	A	B	B	A	A	A	A	B	A	B	A	B	A	A	A	A	B	B	A	B	A	A	B	A	B	A	A	A	B	A	B	A	B	A	B	B	B	A	A	A	A	A	A	B
Chr5-73	SNP25549	238.687	A	B	-	A	B	B	A	A	A	B	B	A	B	A	B	A	A	A	A	B	B	A	B	A	B	B	A	B	A	A	A	B	A	B	A	B	A	B	B	B	A	-	A	A	A	A	B
Chr5-74	SNP25595	241.22	A	B	-	A	B	B	-	A	A	B	B	A	B	A	B	A	A	A	A	B	B	A	A	A	B	B	A	B	B	A	A	B	A	B	A	B	A	B	B	B	A	A	A	A	A	A	B
Chr5-75	SNP25610	245.074	A	B	B	B	B	B	B	A	A	B	B	A	B	A	B	A	A	A	A	B	B	A	A	A	B	B	A	B	B	A	A	B	A	B	A	B	A	B	B	B	A	A	A	A	A	A	B
Chr5-76	SNP42944	247.89	A	B	B	B	B	B	B	A	A	B	B	A	B	A	B	A	A	A	A	B	B	A	A	A	B	B	A	B	B	A	A	B	A	B	A	B	A	B	A	B	A	A	A	A	A	A	B
Chr5-77	SNP25657	250.051	A	B	B	B	B	B	-	A	A	B	B	A	B	A	B	A	A	A	A	A	B	A	A	A	B	B	B	B	B	A	A	B	A	B	A	B	A	B	A	B	A	B	A	A	A	A	B
Chr5-78	SNP25685	252.939	B	B	-	B	A	B	B	A	A	B	B	A	B	A	B	A	A	A	A	A	B	A	A	A	B	B	-	B	B	A	A	B	A	B	A	B	A	B	A	B	A	B	A	A	A	A	B
Chr5-79	SNP25716	255.884	B	B	B	B	A	B	B	A	B	B	B	A	B	-	B	A	A	A	A	A	B	A	A	A	B	B	-	B	B	A	A	B	A	B	A	B	A	B	A	B	A	B	A	A	B	A	B
Chr5-80	SNP25750	258.868	B	B	B	B	A	B	-	B	B	B	B	A	B	A	B	A	A	A	A	A	B	A	A	A	B	B	B	B	A	A	A	A	A	B	A	B	A	B	A	B	A	B	A	A	B	A	B
Chr5-81	SNP25761	259.493	B	B	-	B	A	B	B	B	B	B	B	A	B	A	B	A	A	A	A	-	B	A	A	A	B	B	B	A	A	A	A	A	A	B	A	B	A	B	A	B	A	B	A	A	B	A	B
Chr5-82	SNP25755	259.803	B	B	-	B	A	B	B	B	B	B	B	A	B	A	B	A	A	A	A	A	B	A	A	A	B	B	B	A	A	A	A	A	A	B	A	B	A	B	A	B	A	B	A	A	B	A	B
Chr5-83	SNP25785	260.44	B	B	B	B	A	B	-	B	B	B	B	A	B	A	B	A	A	A	A	A	B	A	A	A	B	B	-	A	A	A	A	A	A	B	A	B	A	B	A	B	A	B	A	A	B	A	B
Chr5-84	SNP25815	262.364	B	B	B	B	A	B	-	B	B	B	B	A	B	A	B	A	A	A	A	A	B	A	A	A	B	B	A	A	A	-	A	A	A	B	A	B	A	B	A	B	A	A	A	A	B	A	B
Chr5-85	SNP25821	262.97	B	B	-	B	A	B	-	B	B	B	B	A	B	A	B	A	A	A	A	A	B	A	A	A	B	B	A	A	A	-	A	A	A	B	A	B	A	B	A	B	A	A	A	A	B	A	B
Chr5-86	SNP25813	263.62	-	B	B	B	A	B	B	B	B	B	B	A	-	A	B	A	A	A	A	-	B	A	A	A	-	B	A	A	A	-	A	A	A	B	A	B	A	B	A	B	A	A	A	A	B	A	B
Chr5-87	SNP25814	271.581	B	B	B	B	A	B	A	B	B	B	B	A	B	A	B	A	A	A	A	A	B	A	A	A	A	B	A	A	A	A	A	A	A	B	A	-	A	B	A	B	A	A	A	A	-	A	A
Chr5-88	SNP48779	277.999	B	B	B	B	A	B	-	B	A	B	B	A	B	B	B	A	A	A	A	A	B	A	A	A	B	B	A	A	A	A	A	A	A	B	A	B	A	B	A	B	A	A	A	A	B	A	B
Chr5-89	SNP48782	280.668	B	B	B	B	A	B	-	B	A	B	B	A	B	B	B	A	A	A	A	-	B	-	A	A	B	B	A	A	A	A	A	A	A	B	A	B	A	B	A	B	A	A	A	A	B	-	B
Chr5-90	SNP43094	283.32	B	B	-	B	A	A	-	B	A	B	B	A	B	B	B	A	B	A	A	A	B	A	A	A	-	B	A	A	A	A	A	A	A	B	A	B	A	B	-	B	A	A	A	A	B	A	B
Chr5-91	SNP54321	285.219	B	B	B	-	A	A	-	A	A	A	B	A	B	B	B	A	B	A	A	A	B	-	A	A	-	B	A	A	A	A	A	A	A	B	A	B	A	B	A	B	A	A	A	A	A	A	B
Chr5-92	SNP25914	292.668	A	A	B	-	A	A	-	A	B	A	B	A	A	B	B	A	B	A	A	A	B	B	B	A	-	B	A	A	A	A	A	A	B	B	A	B	A	B	A	B	A	A	A	A	A	-	B
Chr5-93	SNP25954	298.437	A	A	B	B	A	A	B	A	B	A	A	A	A	B	A	A	B	A	A	A	B	A	B	A	B	B	A	A	A	A	A	A	B	B	A	B	A	B	B	B	A	A	A	B	A	B	B
Chr5-94	SNP26007	308.115	A	B	B	A	B	A	B	A	B	A	B	A	A	B	A	A	A	A	A	B	B	A	B	A	B	-	-	A	A	A	A	A	B	B	A	B	A	B	B	B	A	A	A	B	A	B	B
Chr5-95	SNP26017	312.024	A	B	B	A	B	A	-	A	B	A	B	A	A	B	A	A	A	A	A	-	B	A	B	B	A	-	A	A	A	A	A	A	B	B	B	B	A	B	B	-	A	A	A	B	B	-	B
Chr5-96	SNP55970	328.102	A	B	-	A	B	A	A	B	B	A	A	A	A	B	B	B	B	B	A	B	B	A	B	A	A	-	B	A	A	A	A	A	B	B	A	A	A	A	B	B	A	B	A	B	B	-	B
Chr5-97	SNP26044	330.347	A	B	B	A	B	A	B	B	B	A	A	B	A	B	B	B	B	B	A	B	B	A	B	A	A	A	B	A	A	A	A	A	B	B	A	A	A	A	B	B	A	B	A	B	B	-	B
Chr5-98	SNP46052	335.561	A	B	B	B	B	A	B	B	B	A	A	B	A	B	B	B	B	B	A	B	B	A	B	A	A	A	B	A	A	A	A	A	B	B	A	A	A	A	B	B	A	B	A	B	B	-	B
Chr5-99	SNP42999	344.82	A	A	B	B	B	A	B	B	B	A	-	B	B	B	A	B	B	B	A	A	B	A	B	A	A	A	B	B	B	A	B	A	B	B	B	A	A	A	B	B	A	B	A	B	B	A	B
Chr5-100	SNP43001	345.419	A	A	B	B	B	A	B	B	B	A	-	B	B	B	A	B	B	B	A	A	B	A	B	A	A	A	B	B	B	A	B	A	B	B	B	A	B	A	A	B	A	B	A	B	B	-	B
Chr5-101	SNP26072	355.024	A	A	-	B	B	A	A	B	A	B	A	B	B	B	A	B	B	B	A	A	B	A	B	A	A	A	A	-	B	A	B	A	B	B	B	A	A	A	A	A	A	B	A	B	B	B	B
Chr5-102	SNP50341	355.329	A	A	-	B	B	A	A	B	A	B	A	B	B	B	A	B	B	B	A	A	B	A	B	A	A	A	A	B	B	A	B	A	B	B	B	A	A	A	A	A	A	B	A	B	B	B	B
Chr6-1	SNP28143	0	B	A	A	B	A	B	-	A	A	B	B	B	A	A	A	A	B	A	B	A	A	A	A	A	B	A	A	A	A	B	B	B	B	B	B	B	B	A	A	B	A	B	A	A	B	-	B
Chr6-2	SNP28142	1.274	B	A	-	B	A	B	-	A	A	B	B	B	A	A	A	A	B	A	B	A	A	A	A	A	B	A	A	A	A	B	B	B	B	B	B	B	B	A	A	B	A	B	A	A	B	-	B
Chr6-3	SNP28156	3.578	B	A	-	B	A	B	-	B	A	B	B	B	A	A	A	A	B	A	B	A	A	A	A	A	B	A	A	A	B	B	B	B	B	B	B	B	B	B	A	B	A	B	A	A	B	-	B
Chr6-4	SNP28166	3.897	B	A	-	B	A	B	-	B	A	B	B	B	A	A	A	A	B	B	B	A	A	A	A	A	B	A	A	A	B	B	B	B	B	B	B	B	B	B	A	B	A	B	A	A	B	-	B
Chr6-5	SNP48975	4.551	B	A	A	B	A	B	B	B	A	B	B	B	A	A	A	A	B	B	B	A	A	A	A	A	B	A	A	A	B	B	B	B	B	B	B	B	B	B	A	B	A	B	A	A	B	-	B
Chr6-6	SNP28174	5.494	B	A	A	B	A	B	B	B	A	B	B	B	A	A	A	A	B	B	B	A	A	A	A	A	B	A	A	A	B	B	B	B	B	B	B	B	B	B	A	B	A	B	A	A	B	-	B
Chr6-7	SNP28175	5.803	B	A	A	B	A	B	B	B	A	B	B	B	A	A	A	A	B	B	B	A	A	A	A	A	B	A	A	A	B	B	B	B	B	B	B	B	B	B	A	B	A	B	A	A	B	-	B
Chr6-8	SNP51026	7.119	B	A	-	B	B	B	-	B	A	B	B	B	A	A	A	A	B	B	B	A	A	A	A	A	B	A	A	A	B	B	B	B	B	B	B	B	B	B	A	B	A	B	A	A	B	-	B
Chr6-9	SNP28216	9.438	B	A	-	B	B	B	-	B	A	B	B	B	A	A	A	A	B	B	B	A	A	A	A	B	B	A	A	A	B	B	B	B	B	B	B	B	B	B	A	B	A	B	A	A	B	-	B
Chr6-10	SNP46434	14.384	B	A	B	B	B	B	A	B	A	B	B	A	B	A	-	A	B	B	B	A	A	A	A	B	B	A	A	A	B	B	B	B	B	B	B	B	B	B	A	B	A	B	A	A	B	-	A
Chr6-11	SNP28309	15.001	B	A	B	B	B	B	A	B	A	B	B	A	B	A	-	A	B	B	B	A	A	A	A	B	B	A	A	A	B	B	B	B	B	B	B	B	B	B	A	B	A	B	A	A	B	-	A
Chr6-12	SNP28367	18.362	B	A	A	B	B	B	A	B	A	B	B	-	B	A	B	A	B	B	B	A	A	A	A	B	B	A	A	A	B	B	B	B	B	B	B	B	B	B	A	B	A	B	A	A	B	B	A
Chr6-13	SNP54137	19.986	B	A	-	B	B	B	A	B	A	B	B	A	B	A	-	A	B	B	B	A	A	A	A	B	B	A	A	A	B	B	B	B	B	B	B	B	B	B	A	B	A	B	A	A	B	-	A
Chr6-14	SNP52276	20.295	B	A	B	B	B	B	B	B	A	B	B	A	B	A	-	A	B	B	B	A	A	A	A	B	B	A	A	A	B	B	B	B	B	B	B	B	B	B	A	B	A	B	A	A	B	-	A
Chr6-15	SNP28390	21.838	B	A	B	B	B	B	B	B	A	B	B	-	B	A	B	A	B	B	B	A	A	A	A	B	B	A	A	A	B	B	B	B	B	B	B	B	B	B	A	B	B	B	A	A	B	-	A
Chr6-16	SNP28373	22.753	B	A	B	B	B	B	B	B	A	B	B	A	B	A	-	A	B	B	B	A	A	A	A	B	B	A	A	A	B	B	B	B	B	B	B	B	B	B	A	B	B	B	A	A	B	-	A
Chr6-17	SNP28394	24.061	B	A	-	B	B	B	A	B	A	B	B	-	B	A	B	-	B	B	B	A	A	A	A	A	B	A	A	A	B	B	B	B	B	B	B	B	B	B	A	B	B	B	A	A	B	B	A
Chr6-18	SNP28408	26.022	B	A	A	B	B	B	A	B	A	B	B	A	B	A	B	A	B	B	B	A	A	A	A	A	B	A	A	A	B	B	B	B	B	B	B	B	B	B	A	B	A	B	A	A	B	-	A
Chr6-19	SNP556	27.864	B	A	A	B	B	B	A	B	A	B	B	A	B	A	B	A	B	A	B	A	A	A	A	A	B	A	A	A	B	B	B	B	B	B	B	B	B	B	A	B	A	B	A	A	B	-	A
Chr6-20	SNP28441	30.039	B	B	B	B	-	B	B	B	A	B	B	A	B	A	B	A	B	-	B	A	A	A	A	A	B	A	A	A	B	B	B	B	B	B	B	B	B	B	A	B	A	B	A	A	B	-	A
Chr6-21	SNP28446	30.645	B	B	-	B	-	B	B	B	A	B	B	A	B	A	B	A	B	A	B	A	A	A	A	A	B	A	A	A	B	B	B	B	B	B	B	B	B	B	A	B	A	B	A	A	B	-	A
Chr6-22	SNP28489	33.939	B	B	B	B	A	B	B	B	A	B	B	A	B	A	B	A	-	A	B	A	A	A	A	A	B	A	A	A	B	A	B	B	B	B	B	B	B	B	A	B	B	B	A	A	B	-	A
Chr6-23	SNP28487	34.56	B	B	-	B	-	B	B	B	A	B	B	A	B	A	B	A	B	A	B	A	A	A	A	A	B	A	A	A	B	A	B	B	B	B	B	B	B	B	A	B	B	B	A	A	B	B	A
Chr6-24	SNP28505	36.095	B	B	A	B	A	B	A	B	A	B	B	A	B	A	B	A	B	A	B	A	A	A	A	A	B	A	A	A	B	A	B	B	B	B	B	B	B	B	A	B	B	B	A	A	B	-	A
Chr6-25	SNP28502	37.3	B	B	B	B	A	B	A	B	A	B	B	A	B	A	B	A	B	A	B	A	A	A	A	A	B	A	A	A	B	A	B	B	B	B	B	B	B	B	A	B	B	B	A	A	B	-	A
Chr6-26	SNP28535	39.866	B	A	A	B	A	B	A	B	A	B	B	A	B	A	B	A	-	A	B	A	A	A	A	A	B	A	A	A	B	A	B	B	B	B	B	B	B	B	B	B	A	B	A	A	B	A	A
Chr6-27	SNP28518	42.083	B	A	B	B	A	B	A	B	A	B	B	A	B	A	B	A	B	A	B	A	A	A	A	A	B	A	A	A	B	A	B	B	B	B	B	B	B	B	A	B	A	B	A	A	B	B	A
Chr6-28	SNP28548	45.251	B	A	-	B	A	B	A	B	A	B	B	A	B	A	B	A	B	A	B	B	A	A	A	A	B	A	A	A	B	A	B	B	B	B	B	B	B	B	B	B	A	B	B	A	B	-	A
Chr6-29	SNP28610	48.103	B	A	-	B	A	B	B	B	A	A	B	A	B	A	B	A	B	A	B	B	A	A	A	A	B	A	A	A	B	A	B	B	B	B	B	B	B	B	B	B	A	B	B	B	B	-	A
Chr6-30	SNP28624	49.676	B	A	A	B	A	B	A	B	A	A	B	A	B	A	B	A	B	A	B	B	A	A	A	A	B	A	A	A	B	A	B	B	-	B	B	B	B	A	B	B	A	B	B	B	B	-	A
Chr6-31	SNP28659	53.991	B	A	-	B	A	B	B	B	A	A	B	A	B	A	B	A	B	A	A	B	A	A	A	A	B	A	A	A	B	A	B	B	B	B	B	B	B	A	B	B	A	B	B	A	B	B	A
Chr6-32	SNP28670	55.867	B	A	-	B	A	B	A	B	A	A	B	A	B	A	B	A	B	A	A	B	A	A	B	A	B	A	-	A	B	A	B	B	B	B	B	B	B	A	A	B	A	B	B	A	B	B	A
Chr6-33	SNP28696	58.953	B	A	-	B	A	B	B	B	A	A	B	A	B	A	B	A	A	A	A	B	A	A	A	A	B	A	A	A	B	A	B	B	-	B	B	B	B	A	B	B	A	B	B	A	B	-	A
Chr6-34	SNP28707	59.946	B	A	B	B	A	B	B	B	A	A	B	A	B	A	B	A	A	A	A	B	A	A	A	A	B	A	A	A	B	A	B	B	-	B	B	B	B	A	B	B	A	B	B	A	B	B	A
Chr6-35	SNP28740	61.895	B	A	-	B	A	B	B	B	A	A	B	A	B	A	B	A	A	A	A	B	A	A	A	A	B	A	-	A	B	A	B	B	B	B	B	B	B	A	B	B	A	B	B	A	B	B	A
Chr6-36	SNP47464	63.807	B	A	B	B	A	B	-	B	A	A	B	A	B	A	A	A	A	A	A	B	A	A	A	A	B	A	A	A	B	A	B	B	B	B	B	B	B	A	B	B	A	B	B	A	B	A	A
Chr6-37	SNP53576	66.01	B	A	-	B	A	B	B	B	A	A	B	A	B	A	A	A	A	A	A	B	A	A	A	A	B	A	-	A	B	A	B	B	B	B	B	B	B	A	B	B	A	B	B	A	B	A	A
Chr6-38	SNP52965	67.3	B	A	B	B	A	B	-	B	A	A	B	A	B	A	A	A	A	A	A	B	A	A	A	A	B	A	A	A	B	A	B	B	B	B	B	B	B	A	B	B	A	B	B	A	B	A	A
Chr6-39	SNP49039	71.363	B	A	B	B	A	B	B	B	A	A	A	A	B	A	A	A	A	A	A	B	A	A	A	A	B	A	A	A	B	A	B	B	B	B	B	B	B	A	B	B	A	B	B	A	B	A	A
Chr6-40	SNP53180	73.216	B	A	B	B	A	B	B	B	B	A	A	A	A	A	A	A	A	A	A	B	A	A	A	A	B	A	A	A	B	A	B	B	B	B	B	B	B	A	B	B	A	B	B	A	B	A	A
Chr6-41	SNP41889	75.14	B	A	B	B	A	B	B	B	B	A	A	A	A	A	A	A	A	A	A	B	A	A	A	A	B	A	-	A	B	A	B	B	B	B	B	B	B	A	B	B	B	B	A	A	B	A	A
Chr6-42	SNP28815	77.429	B	A	B	B	B	B	-	B	B	A	A	A	A	A	A	A	A	A	A	B	A	A	A	A	B	A	-	A	B	B	B	B	B	B	B	B	B	A	B	B	B	B	A	A	-	A	A
Chr6-43	SNP28811	77.734	B	A	B	B	B	B	-	B	B	A	A	A	A	A	A	A	A	A	A	B	A	A	A	A	B	A	-	A	B	B	B	B	B	B	B	B	B	A	B	B	B	B	A	A	-	A	A
Chr6-44	SNP49788	79.979	B	A	B	B	B	B	B	B	A	A	A	A	-	A	A	A	A	A	A	B	A	A	A	A	B	A	B	A	B	B	B	B	B	B	B	B	B	A	A	B	B	B	A	A	-	A	A
Chr6-45	SNP44842	82.886	B	A	A	B	B	B	B	B	A	A	A	A	A	A	A	A	A	A	B	B	A	A	A	A	B	A	B	A	B	B	B	B	B	B	B	B	B	A	A	B	B	B	A	A	B	A	A
Chr6-46	SNP28856	85.117	B	A	A	B	B	B	B	B	A	A	A	A	A	A	A	A	A	A	B	B	A	A	A	A	B	A	B	A	B	B	B	B	B	B	B	B	B	A	B	B	B	A	A	A	B	A	A
Chr6-47	SNP28859	86.68	B	A	A	B	B	B	B	B	A	A	A	A	A	A	A	A	A	A	B	B	A	A	A	A	B	A	B	A	B	B	B	B	B	B	B	B	B	A	B	B	B	A	A	A	B	A	A
Chr6-48	SNP28884	91.298	B	A	A	B	B	B	A	B	A	A	A	A	A	A	A	A	A	A	B	B	A	A	A	A	B	A	A	A	B	B	B	B	B	B	B	B	B	A	B	B	B	A	A	A	B	A	A
Chr6-49	SNP28890	94.487	B	A	B	B	B	B	B	B	A	A	A	A	A	A	A	A	A	A	B	A	A	A	B	A	B	A	A	A	B	B	B	A	B	B	B	A	B	A	B	B	B	A	A	A	B	B	A
Chr6-50	SNP28895	96.34	B	A	B	B	B	B	B	B	A	A	A	A	A	A	A	A	A	A	B	A	A	A	B	A	B	A	A	A	B	B	B	A	B	B	B	A	B	A	B	B	B	A	A	A	B	B	A
Chr6-51	SNP28909	99.246	B	A	B	B	B	B	A	B	A	A	A	A	B	A	A	A	A	A	B	A	B	A	B	A	B	A	A	A	B	B	B	A	B	B	B	A	B	A	B	A	B	A	A	A	B	B	A
Chr6-52	SNP28916	100.489	B	A	B	B	B	B	A	B	A	A	A	A	B	A	A	A	A	A	B	A	B	A	B	A	B	A	A	A	B	B	B	A	B	B	B	A	A	A	B	A	B	A	A	A	B	B	A
Chr6-53	SNP52169	102.65	B	A	B	B	B	B	A	B	A	A	A	A	B	A	A	A	A	A	B	A	B	A	B	A	B	A	A	A	B	B	B	A	B	B	A	B	A	A	A	A	B	A	A	A	B	B	A
Chr6-54	SNP44758	106.504	B	A	A	B	B	B	A	B	A	A	A	A	B	B	A	A	A	A	B	A	B	A	B	A	A	B	A	A	B	B	B	A	B	B	A	B	A	A	A	A	A	A	A	A	B	B	A
Chr6-55	SNP41460	108.368	B	A	A	B	B	B	A	B	A	A	A	A	B	B	A	A	A	A	B	A	B	A	B	A	A	B	A	A	B	B	B	A	B	B	A	B	A	A	A	A	A	A	A	A	B	B	A
Chr6-56	SNP41466	109.941	B	A	-	B	B	B	A	B	A	A	A	A	B	B	A	A	A	A	B	A	B	A	B	A	A	B	A	A	A	B	B	B	B	B	A	B	A	A	A	-	A	A	A	A	B	B	A
Chr6-57	SNP52806	121.722	A	A	A	A	A	A	B	A	A	B	A	B	B	B	A	B	A	A	A	B	A	A	B	A	A	B	A	A	A	A	A	A	A	B	A	B	A	A	A	A	A	A	A	A	B	B	A
Chr6-58	SNP47509	125.479	A	A	A	A	A	A	A	A	A	B	A	B	B	B	A	B	A	A	B	B	A	A	B	A	B	B	A	A	A	A	A	A	A	B	A	B	A	A	A	A	A	A	A	A	B	B	B
Chr6-59	SNP28964	129.949	A	A	A	A	A	A	B	A	A	B	A	A	B	B	A	B	A	A	B	B	A	A	B	A	A	B	A	A	A	A	A	A	A	A	A	B	A	A	A	A	A	A	A	A	B	B	B
Chr6-60	SNP28969	132.072	A	A	A	A	A	A	B	A	A	B	A	A	A	B	A	B	A	A	B	B	A	A	A	A	A	B	A	A	A	A	A	A	A	A	A	B	A	A	A	A	A	A	A	A	B	B	B
Chr6-61	SNP50714	138.824	A	A	B	A	A	A	A	A	A	B	A	A	A	A	A	B	A	A	B	A	A	A	A	A	A	B	A	A	A	A	-	A	B	A	A	B	A	A	A	B	A	A	A	A	B	B	B
Chr7-1	SNP2532	0	A	A	B	B	B	A	A	A	B	A	A	A	B	B	B	B	B	A	A	A	B	B	B	A	A	A	A	B	B	A	B	B	B	B	B	B	A	A	A	A	B	B	B	A	A	A	-
Chr7-2	SNP51413	2.382	-	B	-	B	B	A	A	A	B	-	-	A	B	B	B	B	B	A	A	A	B	B	B	A	A	A	A	B	B	A	B	B	B	A	B	B	A	A	A	A	B	B	B	A	B	-	B
Chr7-3	SNP29132	8.484	A	B	A	B	B	A	A	A	B	-	B	A	B	B	B	B	A	A	A	A	B	B	B	A	A	A	A	B	B	A	B	B	B	B	B	B	B	A	A	A	B	B	B	A	B	B	B
Chr7-4	SNP52116	11.084	-	B	A	B	B	A	A	A	A	A	A	A	B	B	B	B	A	A	A	A	B	B	B	A	A	A	A	B	B	A	B	B	B	B	B	B	B	A	A	A	B	B	B	A	B	-	B
Chr7-5	SNP53008	17.961	B	B	A	B	B	A	A	A	A	A	A	B	B	B	B	B	B	A	A	A	B	B	B	B	A	A	A	B	A	A	B	B	B	B	B	B	B	B	B	B	B	B	B	-	B	B	B
Chr7-6	SNP55811	22.771	B	B	A	B	B	A	A	A	A	A	A	B	B	B	B	B	A	A	A	A	B	B	B	B	A	A	A	B	A	A	B	B	B	B	B	B	B	A	B	A	B	B	B	A	B	B	B
Chr7-7	SNP45029	38.739	-	B	A	B	B	-	B	B	B	A	A	B	B	B	B	B	A	A	A	B	B	B	B	B	B	B	B	B	A	A	B	B	A	B	B	B	B	B	B	-	B	B	B	B	A	B	B
Chr7-8	SNP29179	55.304	-	B	A	B	B	A	A	A	A	A	A	B	B	B	B	A	A	A	A	A	B	B	B	B	A	A	A	B	B	A	A	B	A	B	B	B	A	A	B	-	B	B	B	A	A	-	A
Chr7-9	SNP29182	56.603	A	B	-	B	B	A	A	A	A	A	A	B	B	B	B	-	A	A	A	A	B	B	B	B	A	A	A	B	B	A	A	B	A	B	B	B	A	A	B	-	B	B	B	A	A	-	A
Chr7-10	SNP29260	69.373	A	B	A	B	A	A	A	B	A	A	B	B	A	B	A	A	A	A	A	A	B	-	B	B	A	A	A	B	-	A	A	B	A	B	B	A	B	B	B	-	B	B	A	A	A	-	A
Chr7-11	SNP29243	70.987	A	-	A	B	A	A	B	B	A	A	B	B	A	B	A	A	A	A	A	A	B	-	B	B	A	A	A	B	A	A	A	B	A	B	B	A	B	B	B	-	B	B	A	A	A	-	A
Chr7-12	SNP29274	73.638	A	B	-	B	A	A	A	B	A	A	B	B	A	B	A	A	A	A	A	A	B	A	B	B	A	A	A	B	-	A	A	B	A	B	B	A	B	B	B	B	B	B	A	A	A	B	A
Chr7-13	SNP29541	79.336	A	B	-	A	A	A	-	B	A	A	B	B	A	B	A	A	A	A	A	A	B	B	B	B	A	A	A	B	A	A	B	A	A	B	B	B	B	B	B	B	B	B	A	A	A	-	A
Chr7-14	SNP29657	80.292	A	B	A	A	A	A	B	B	A	A	B	B	A	B	A	A	B	A	A	A	B	B	B	B	A	A	A	B	A	A	B	A	A	B	B	B	B	B	B	B	B	B	A	A	A	-	A
Chr7-15	SNP29675	80.894	A	B	A	A	A	A	B	B	A	A	B	B	A	B	A	A	B	A	A	A	B	B	B	B	A	A	A	B	A	A	B	A	A	B	B	B	B	B	B	B	B	B	A	A	A	-	A
Chr7-16	SNP29713	81.194	A	B	A	A	A	A	B	B	A	A	B	B	A	B	A	A	B	A	A	A	B	B	B	B	A	A	A	B	A	A	B	A	A	B	B	B	B	B	B	B	B	B	A	A	A	-	A
Chr7-17	SNP29810	82.12	A	B	-	A	A	A	B	B	A	A	B	B	A	B	A	A	B	A	A	A	-	B	B	B	A	A	A	B	A	A	A	A	A	B	B	B	B	B	B	B	B	B	A	A	A	-	A
Chr7-18	SNP29812	82.733	A	B	-	A	A	A	A	B	A	A	B	B	A	B	A	A	B	A	A	A	-	B	B	B	A	A	A	B	A	A	A	A	A	B	B	B	B	B	B	B	B	B	A	A	A	-	A
Chr7-19	SNP29978	83.654	A	B	-	A	A	B	A	B	A	A	B	B	A	B	A	A	B	A	A	A	-	B	B	B	A	A	A	B	A	A	A	A	A	B	B	B	B	B	B	B	B	B	A	A	A	-	A
Chr7-20	SNP30512	84.896	A	B	A	A	A	B	A	B	A	A	B	B	A	B	A	A	-	A	A	A	B	B	B	B	A	A	A	B	A	A	A	B	A	B	B	B	B	B	B	B	B	B	A	A	A	-	A
Chr7-21	SNP30314	85.811	A	B	-	A	A	B	B	B	A	A	B	B	A	B	A	A	-	A	A	A	B	B	B	B	A	A	A	B	A	A	A	A	A	B	B	B	B	B	B	B	B	B	A	A	A	-	A
Chr7-22	SNP30180	86.731	A	B	-	A	A	B	B	B	A	A	B	B	A	B	A	A	B	A	A	A	B	B	B	B	A	A	A	B	A	A	A	A	A	B	B	B	B	B	B	B	B	B	A	A	A	-	A
Chr7-23	SNP46800	88.275	A	B	-	A	A	B	B	B	A	A	B	B	A	B	A	A	B	A	A	A	B	B	B	B	A	A	A	B	A	A	A	A	A	B	B	B	B	B	B	B	B	B	A	A	A	-	A
Chr7-24	SNP30689	90.464	A	B	A	A	A	B	B	B	A	A	B	B	A	B	A	A	A	A	A	A	B	B	B	A	A	A	A	B	A	A	A	B	A	B	B	B	B	B	B	B	B	B	A	A	A	-	A
Chr7-25	SNP30804	91.379	A	B	-	A	A	B	B	B	A	A	B	B	A	B	A	A	A	A	A	A	B	B	B	A	A	A	A	B	A	A	A	B	A	B	B	B	B	B	B	B	B	B	A	A	A	A	A
Chr7-26	SNP30755	92.293	A	B	-	A	A	B	B	B	A	A	B	B	A	B	A	A	A	A	A	A	B	B	B	A	A	A	A	B	A	A	A	B	A	B	B	B	B	B	B	B	B	B	A	A	A	-	A
Chr7-27	SNP30855	92.915	A	B	A	A	A	B	B	B	A	A	B	B	A	B	B	A	A	A	A	A	B	B	B	A	A	A	A	B	A	A	A	B	A	B	B	B	B	B	B	B	B	B	A	A	A	B	-
Chr7-28	SNP30868	94.518	A	B	-	A	A	B	B	B	A	A	B	B	A	B	B	A	A	A	A	A	B	B	B	A	A	A	A	B	A	A	A	B	A	B	B	B	B	B	B	B	B	A	A	A	A	-	A
Chr7-29	SNP1909	97.79	A	B	A	A	A	B	B	B	A	A	B	B	A	B	B	A	A	B	A	A	B	B	B	A	A	A	A	B	A	A	A	B	A	B	B	B	B	B	B	B	B	A	-	A	A	-	B
Chr7-30	SNP31060	98.716	A	B	A	A	A	B	B	B	A	A	B	B	A	B	B	A	A	B	A	A	B	B	B	A	A	A	A	B	A	A	A	B	A	B	B	B	B	B	B	B	B	A	A	A	A	-	B
Chr7-31	SNP31023	99.319	A	B	A	A	A	B	B	B	A	A	B	B	A	B	B	A	A	B	A	A	B	B	B	A	A	A	A	B	A	A	A	B	A	B	B	B	B	B	B	B	B	A	A	A	A	-	B
Chr7-32	SNP31068	102.635	A	B	B	A	A	B	A	B	A	A	A	B	A	B	B	A	A	B	A	A	B	B	B	A	A	A	A	B	A	A	A	B	A	B	B	B	B	B	B	B	B	A	-	A	A	B	B
Chr7-33	SNP31113	104.597	A	B	-	A	A	B	A	B	A	A	A	B	A	B	B	A	A	B	A	A	B	B	B	A	A	A	A	B	A	A	A	B	A	B	B	B	B	B	B	-	B	A	A	A	A	-	B
Chr7-34	SNP31103	104.896	A	B	-	A	A	B	A	B	A	A	A	B	A	B	B	A	A	B	A	A	B	B	B	A	A	A	A	B	A	A	A	B	A	B	B	B	B	B	B	-	B	A	A	A	A	B	B
Chr7-35	SNP44500	106.139	B	B	A	A	A	B	A	B	A	A	A	B	A	B	B	A	A	B	A	A	B	B	B	A	A	A	A	B	A	A	A	B	A	B	B	B	B	B	B	B	B	A	A	A	A	-	B
Chr7-36	SNP31180	110.454	B	B	-	A	A	A	-	B	A	A	A	B	B	B	B	A	B	B	A	B	B	B	B	A	A	A	A	B	A	A	A	B	B	B	B	A	B	B	B	-	B	A	A	A	A	-	B
Chr7-37	SNP31228	114.031	B	B	A	A	A	A	A	B	A	A	A	B	B	B	B	A	B	B	A	B	B	B	B	A	A	A	B	B	A	A	A	B	B	B	B	A	B	B	B	-	B	A	A	A	A	-	B
Chr7-38	SNP31242	114.637	B	B	A	A	A	A	A	B	A	A	A	B	B	B	B	A	B	B	A	B	B	B	B	A	A	A	B	B	A	A	A	B	B	B	B	A	B	B	B	-	B	A	A	A	A	-	B
Chr7-39	SNP48530	120.027	A	A	A	A	B	A	A	B	A	A	A	B	-	A	B	A	B	B	A	B	A	B	B	A	A	A	A	B	B	A	A	B	B	B	B	B	B	B	B	-	B	B	A	A	A	-	B
Chr7-40	SNP31308	122.203	A	A	A	A	B	B	A	B	A	A	A	B	-	A	B	B	B	B	A	B	A	B	B	A	A	A	A	B	B	A	A	B	B	B	B	B	B	B	B	-	B	B	A	A	A	-	B
Chr7-41	SNP31356	125.804	A	A	B	A	B	B	A	B	A	A	A	B	A	A	B	B	B	B	A	B	A	B	B	B	B	A	A	B	B	A	A	B	A	B	B	B	B	B	B	-	B	A	A	A	B	A	B
Chr7-42	SNP31577	134.829	A	B	B	A	B	B	A	B	B	B	B	B	A	A	B	B	B	B	A	B	B	B	B	B	B	A	A	B	B	A	A	A	A	B	B	B	B	A	A	B	B	-	A	A	A	B	A
Chr7-43	SNP31589	136.729	A	B	-	A	B	B	A	B	B	B	B	B	A	A	B	B	B	B	A	B	B	B	B	B	B	A	A	B	B	A	A	A	A	B	B	B	B	A	A	A	B	B	A	A	A	A	A
Chr7-44	SNP44722	137.971	A	B	B	A	B	B	A	B	B	B	B	B	A	A	B	B	B	B	A	B	B	B	B	B	B	A	A	B	B	A	A	A	A	B	B	B	B	A	A	-	B	B	A	A	A	-	A
Chr7-45	SNP49933	140.489	A	B	B	A	B	B	A	B	B	B	B	A	A	A	B	B	B	B	A	B	B	B	B	B	B	A	A	B	B	A	A	A	A	B	B	B	B	A	A	-	B	B	A	B	A	-	B
Chr7-46	SNP1636	141.427	A	B	B	A	B	B	A	B	B	B	B	B	A	A	B	B	B	B	A	B	B	B	B	B	B	A	A	B	B	A	A	A	A	B	B	B	B	A	A	A	B	B	A	B	A	-	B
Chr7-47	SNP31666	143.629	A	B	B	A	B	B	A	B	B	B	B	B	A	A	B	B	B	B	A	B	B	A	B	B	B	A	A	B	B	A	A	A	A	B	B	B	B	A	A	A	B	B	A	B	A	-	B
Chr7-48	SNP50640	148.248	A	A	A	A	B	A	A	B	B	B	B	B	A	A	B	B	B	B	A	A	B	A	B	B	B	A	A	B	B	A	A	A	A	B	B	B	B	A	A	B	B	A	A	A	A	-	B
Chr7-49	SNP31799	157.232	A	A	A	A	A	A	A	A	B	A	B	B	A	A	B	B	B	A	A	A	A	A	B	B	B	A	A	B	B	A	A	A	A	B	A	B	B	B	B	-	B	-	A	A	A	B	B
Chr7-50	SNP31808	160.236	A	A	A	A	A	A	A	A	B	A	B	A	A	A	-	B	B	A	A	A	A	A	B	B	B	A	A	B	B	A	A	A	A	B	A	B	B	-	B	A	B	A	A	-	A	-	B
Chr7-51	SNP31885	169.532	A	A	A	A	-	B	A	A	B	A	B	A	A	A	-	B	B	A	A	A	B	A	B	A	B	A	A	B	B	A	A	A	A	B	A	B	B	A	B	A	B	A	A	B	A	-	B
Chr7-52	SNP31891	170.767	A	A	A	A	-	B	A	A	B	A	A	A	A	A	-	B	B	A	A	A	B	A	B	A	B	A	A	B	B	A	A	A	A	B	A	B	B	A	B	A	B	A	A	B	A	-	B
Chr7-53	SNP31901	172.956	A	A	A	A	B	B	B	A	B	A	A	A	A	A	-	B	B	A	A	A	B	A	B	A	B	A	A	B	B	A	B	A	A	B	A	B	B	A	B	A	B	A	A	B	A	B	B
Chr7-54	SNP31894	174.472	A	A	A	A	-	B	B	A	B	A	A	A	A	A	-	B	B	A	A	A	B	A	B	A	B	A	A	B	B	A	B	A	A	B	A	B	B	A	B	A	B	A	A	B	A	-	B
Chr7-55	SNP50527	177.36	A	A	A	A	-	B	A	A	B	A	A	A	B	A	-	B	B	A	A	A	B	A	B	A	B	A	A	B	B	A	B	A	A	B	A	B	B	A	B	A	B	A	A	B	A	-	B
Chr7-56	SNP31919	178.963	A	A	A	A	B	B	B	A	B	A	-	A	B	A	-	B	B	A	A	A	B	A	B	A	B	A	A	B	B	A	B	A	A	B	A	B	B	A	B	A	B	A	A	B	A	B	B
Chr7-57	SNP42070	188.641	A	A	A	A	B	B	A	A	B	A	A	A	B	A	A	B	A	A	A	B	B	A	B	A	B	B	A	B	B	A	B	A	A	B	A	A	B	A	B	A	B	A	A	B	A	-	B
Chr7-58	SNP31969	191.547	A	A	A	A	B	B	A	A	B	A	A	A	B	A	A	B	A	A	A	B	B	A	B	A	B	B	A	B	B	A	A	A	A	B	A	A	B	B	B	A	B	A	A	B	A	-	B
Chr7-59	SNP31992	196.17	A	A	B	A	B	B	B	A	B	A	A	A	B	A	A	B	-	B	A	B	B	A	B	-	B	B	A	B	B	A	A	A	A	B	A	A	-	A	B	-	B	A	A	B	A	-	B
Chr7-60	SNP32018	206.878	A	A	A	A	B	B	-	B	B	A	A	A	A	A	A	B	A	B	A	A	B	A	B	-	A	B	A	B	B	B	A	A	A	B	A	A	B	A	B	A	B	B	A	B	A	-	B
Chr7-61	SNP32045	211.193	A	A	A	A	B	B	-	B	B	A	A	A	A	A	A	B	A	B	A	A	A	B	B	-	A	B	A	B	B	B	A	A	A	B	A	A	B	A	B	B	B	B	A	B	A	B	B
Chr7-62	SNP50818	218.054	A	B	B	A	A	B	B	B	B	A	A	A	B	A	A	B	A	B	B	A	A	-	B	-	A	B	A	B	B	B	-	A	A	B	A	-	-	A	B	B	B	B	A	B	A	-	B
Chr8-1	SNP32103	0	B	A	A	B	A	B	B	A	B	A	A	B	A	B	A	A	B	B	A	B	B	B	B	B	A	A	A	A	A	A	A	A	A	B	B	B	A	A	B	A	A	A	A	B	B	B	A
Chr8-2	SNP2654	0.305	B	A	A	B	A	B	B	A	B	A	A	B	A	B	A	A	B	B	A	B	B	B	B	B	A	A	A	A	A	A	A	A	A	B	B	B	A	A	B	A	A	A	A	B	B	B	A
Chr8-3	SNP43422	5.623	B	A	A	B	A	B	B	A	B	A	A	B	A	B	A	A	B	B	A	B	A	B	B	B	A	A	A	A	A	A	A	A	A	A	B	B	B	A	B	B	A	A	A	B	B	B	A
Chr8-4	SNP32153	10.477	B	A	A	B	A	B	B	A	B	A	A	B	A	B	A	A	B	B	A	A	A	B	B	B	A	A	A	A	A	A	A	A	A	A	A	B	B	A	B	B	A	A	A	B	B	B	A
Chr8-5	SNP55052	12.111	B	A	A	B	A	B	B	A	B	A	A	B	A	B	A	-	B	B	A	A	A	B	B	B	A	A	A	A	A	A	A	A	A	A	A	B	B	A	B	B	A	A	A	B	B	B	-
Chr8-6	SNP32168	13.746	B	A	A	B	A	B	B	A	B	A	A	B	A	B	A	A	B	B	A	A	A	B	B	B	A	A	A	A	A	A	A	A	A	B	A	B	B	A	B	B	A	A	A	B	B	B	A
Chr8-7	SNP48007	14.038	B	A	A	B	A	B	B	A	B	A	A	B	A	B	A	A	B	B	A	A	A	B	B	B	A	A	A	A	A	A	A	A	A	B	A	B	B	A	B	B	A	A	A	B	B	B	A
Chr8-8	SNP32186	21.085	B	A	A	B	B	B	B	A	B	A	A	B	A	B	A	B	B	B	A	A	A	B	B	B	A	A	A	A	A	A	A	A	A	A	A	B	B	A	A	B	A	A	A	B	B	A	A
Chr8-9	SNP2552	21.379	B	A	A	B	B	B	B	A	B	A	A	B	A	B	A	B	B	B	A	A	A	B	B	B	A	A	A	A	A	A	A	A	A	A	A	B	B	A	A	B	A	A	A	B	B	A	A
Chr8-10	SNP32199	23.22	B	A	A	B	B	B	B	A	B	A	A	B	A	B	A	B	B	B	A	A	A	B	B	B	A	A	A	A	A	A	A	A	B	A	A	B	B	B	A	B	A	A	A	B	B	A	A
Chr8-11	SNP32201	24.455	B	A	A	B	B	B	B	A	B	A	A	B	A	B	A	B	B	B	A	A	A	B	B	B	A	A	A	A	A	A	A	A	B	A	A	B	B	B	A	B	A	A	A	B	B	A	A
Chr8-12	SNP41321	27.541	B	A	A	B	B	B	B	A	B	A	A	B	A	B	A	B	B	B	A	A	A	B	B	B	A	A	A	A	A	A	A	A	B	A	A	-	B	B	A	-	A	A	A	B	B	A	-
Chr8-13	SNP45402	28.521	B	A	A	B	B	B	B	A	B	A	A	B	A	B	A	B	B	B	A	A	A	B	B	A	A	A	A	A	A	A	A	A	B	A	A	B	B	B	A	-	A	B	A	B	B	A	A
Chr8-14	SNP32287	33.079	A	A	A	A	B	-	B	A	B	A	A	B	A	B	A	-	B	B	A	A	A	B	B	A	A	A	A	A	A	A	A	B	B	A	A	B	B	B	A	A	A	B	A	B	A	-	A
Chr8-15	SNP44880	58.043	A	A	B	A	B	-	B	A	B	B	B	B	B	B	B	B	A	B	A	B	B	B	-	A	B	A	A	B	A	A	B	B	B	A	A	A	B	A	B	B	A	B	B	A	A	A	B
Chr8-16	SNP32374	69.387	A	A	B	A	A	A	-	A	A	B	A	B	A	B	B	B	A	B	A	A	B	B	A	A	A	A	A	B	A	A	B	B	A	A	A	A	B	A	A	-	A	B	B	B	A	A	A
Chr8-17	SNP32395	73.506	A	A	B	A	A	A	B	A	B	B	A	B	A	B	B	B	-	A	A	A	B	B	A	A	A	A	A	B	A	A	B	B	A	A	A	A	B	A	A	B	A	B	B	B	A	A	A
Chr8-18	SNP32441	75.507	A	A	B	B	A	A	B	A	B	B	A	B	A	B	B	B	A	A	A	A	B	B	A	A	A	A	A	B	A	A	B	B	A	A	A	A	B	A	A	B	A	B	B	B	A	A	A
Chr8-19	SNP32451	76.475	A	A	B	B	A	A	B	A	B	B	A	B	A	B	B	B	A	A	A	A	B	B	A	A	A	A	A	B	A	A	B	B	A	A	A	A	B	A	A	B	A	B	B	B	A	A	A
Chr8-20	SNP32465	77.443	A	A	B	B	A	A	B	A	B	B	A	B	A	B	B	B	A	A	A	A	B	B	A	A	A	A	A	B	A	A	B	B	A	A	A	A	B	-	A	B	A	B	B	B	A	A	A
Chr8-21	SNP50900	83.141	A	A	B	A	A	A	-	A	B	B	A	B	A	B	B	B	A	A	A	A	B	B	A	A	A	A	A	B	A	A	A	B	A	A	A	A	B	B	A	A	A	B	B	A	A	A	A
Chr8-22	SNP41275	84.073	A	A	B	A	A	A	-	A	B	B	A	B	A	B	B	B	A	A	A	A	B	B	A	A	A	A	A	B	A	A	A	B	A	A	A	A	B	B	A	A	A	B	B	-	A	A	A
Chr8-23	SNP41276	84.391	A	A	A	A	A	A	A	A	B	B	A	B	A	B	B	B	-	A	A	A	B	B	A	A	A	A	A	B	A	A	A	B	A	A	A	A	B	B	-	-	A	B	B	B	A	A	A
Chr8-24	SNP54712	86.328	A	A	B	A	A	A	B	B	B	B	A	B	A	B	B	B	-	A	A	A	B	B	A	A	A	A	A	B	A	A	A	A	A	A	A	B	B	B	A	-	A	B	B	B	A	A	A
Chr8-25	SNP32556	88.277	A	A	B	A	A	A	A	B	B	B	A	B	A	B	B	B	A	A	A	A	B	B	A	A	A	A	A	B	A	A	A	A	A	A	A	B	B	B	A	A	A	B	B	-	A	A	A
Chr8-26	SNP32547	89.497	A	A	B	A	A	A	A	B	B	B	A	B	A	B	B	B	A	A	A	A	B	B	A	A	A	A	A	B	A	A	A	A	A	A	A	B	B	B	A	A	A	B	B	A	A	A	A
Chr8-27	SNP32559	90.085	A	A	B	A	A	A	A	B	B	B	A	B	A	B	B	B	A	A	A	A	B	B	A	A	A	A	A	B	A	A	A	A	A	A	A	B	B	B	A	A	A	B	B	A	A	A	A
Chr8-28	SNP32600	90.68	A	A	A	A	A	A	A	B	B	B	A	B	A	B	B	B	A	A	A	A	B	B	A	A	A	A	A	B	A	A	A	A	A	A	A	B	B	B	A	A	A	B	B	A	A	A	A
Chr8-29	SNP32705	91.63	A	A	B	-	A	A	-	B	B	B	A	B	A	B	B	B	-	A	A	A	B	B	A	A	B	A	A	B	A	A	A	A	A	A	A	B	B	B	A	-	A	B	B	A	A	A	A
Chr8-30	SNP32791	91.946	A	A	B	-	A	A	A	B	B	B	A	B	A	A	B	B	A	A	A	A	B	B	A	A	B	A	A	B	A	A	A	A	A	A	A	B	B	B	A	A	A	B	B	A	A	A	A
Chr8-31	SNP32808	93.947	A	A	A	-	A	A	A	B	B	B	A	B	A	A	B	B	-	A	A	-	B	B	A	A	B	A	A	B	A	A	A	A	A	A	A	B	B	B	A	-	A	B	B	A	A	A	A
Chr8-32	SNP33143	94.584	A	A	A	-	A	A	A	B	B	B	A	B	A	A	B	B	A	A	A	-	B	B	A	A	B	A	A	B	A	A	A	A	A	A	A	B	B	B	A	A	A	B	B	A	A	A	A
Chr8-33	SNP33136	95.19	A	A	A	-	A	A	A	B	B	B	A	B	A	A	B	B	A	A	A	-	B	B	A	A	B	A	A	B	A	A	A	A	A	A	A	B	B	B	A	A	A	B	B	A	A	A	A
Chr8-34	SNP33244	96.425	A	A	A	-	A	A	A	B	B	B	A	B	A	A	B	B	A	A	A	-	B	-	A	A	B	A	A	B	A	A	A	A	A	A	A	B	B	B	A	A	A	B	B	A	A	A	A
Chr8-35	SNP33202	97.334	A	A	A	-	A	A	A	B	B	B	A	B	A	A	B	B	A	A	A	A	B	-	A	A	B	A	A	B	A	A	A	A	A	A	A	B	B	B	A	A	A	B	B	A	A	A	A
Chr8-36	SNP32736	98.238	A	A	B	-	A	A	A	B	B	B	A	B	A	B	B	B	A	A	A	A	B	B	A	A	B	A	A	B	A	A	A	A	A	A	A	B	B	B	A	A	A	B	B	A	A	A	A
Chr8-37	SNP32709	98.837	A	A	A	-	A	A	A	B	B	B	A	B	A	B	B	B	A	A	A	A	B	B	A	A	B	A	A	B	A	A	A	A	A	A	A	B	B	B	A	A	A	B	B	A	A	A	A
Chr8-38	SNP32816	99.757	A	A	A	-	A	A	A	B	B	B	A	B	A	-	B	B	A	A	A	A	B	B	A	A	B	A	A	B	A	A	A	A	A	A	A	B	B	B	A	A	A	B	B	-	A	A	A
Chr8-39	SNP32815	100.074	A	A	A	-	A	A	A	B	B	B	A	B	A	A	B	B	-	A	A	-	B	B	A	A	B	A	A	B	A	A	A	A	A	A	A	B	B	B	A	-	A	B	B	A	A	A	A
Chr8-40	SNP2375	100.703	A	A	B	-	A	A	A	B	B	B	A	B	A	A	B	B	A	A	A	A	B	B	A	A	B	A	A	B	A	A	A	A	A	A	A	B	B	B	A	A	A	B	B	A	A	A	A
Chr8-41	SNP33260	102.237	A	A	B	A	A	A	A	B	B	B	A	B	A	A	B	B	A	A	A	A	B	-	A	A	B	A	A	B	A	A	A	A	A	A	A	B	B	B	A	A	A	B	B	A	A	A	A
Chr8-42	SNP33286	103.472	A	A	A	-	A	A	A	B	B	B	A	B	A	A	B	B	A	A	A	-	B	-	A	A	B	A	A	B	A	A	A	A	A	A	A	B	B	B	A	A	A	B	B	A	A	A	A
Chr8-43	SNP33358	104.392	A	A	A	A	A	A	A	B	B	B	A	B	A	A	B	B	A	A	A	A	B	-	A	A	B	A	A	B	A	A	A	A	A	A	A	B	B	B	A	A	A	B	B	A	A	A	A
Chr8-44	SNP33613	107.225	A	A	A	A	A	A	A	B	B	B	A	B	A	B	B	B	A	A	A	A	A	B	A	A	B	A	A	A	A	A	A	A	A	A	A	B	B	B	A	A	A	B	B	A	A	A	A
Chr8-45	SNP51448	107.525	A	A	A	A	A	A	A	B	B	B	A	B	A	B	B	B	A	A	A	A	A	B	A	A	B	A	A	A	A	A	A	A	A	A	A	B	B	B	A	A	A	B	B	A	A	A	A
Chr8-46	SNP33836	108.142	A	A	A	A	A	A	A	B	B	B	A	B	A	B	B	-	A	A	A	A	A	B	A	A	B	A	A	A	A	A	A	A	A	A	A	B	B	B	A	A	A	B	A	A	A	A	A
Chr8-47	SNP33779	109.08	A	A	B	A	A	A	A	B	B	B	A	B	A	B	B	B	A	A	A	A	A	B	A	A	B	A	A	A	A	A	A	A	A	A	A	B	B	B	A	A	A	B	B	A	A	A	A
Chr8-48	SNP33961	110.725	A	A	B	-	-	A	-	B	B	B	A	B	A	B	B	B	-	A	A	A	A	-	A	A	B	A	A	A	A	A	A	A	A	A	A	B	B	B	A	-	A	B	A	A	A	-	A
Chr8-49	SNP34086	113.029	B	A	B	B	-	A	-	B	B	B	A	B	A	B	B	B	A	A	A	A	A	B	A	A	A	A	A	A	A	A	A	A	A	A	A	B	B	B	A	-	A	B	A	A	A	-	A
Chr8-50	SNP34071	113.654	B	A	B	B	-	A	-	B	B	B	A	B	A	B	B	B	A	A	A	A	A	B	A	A	A	A	A	A	A	A	A	A	A	A	A	B	B	B	A	A	A	B	A	A	A	A	A
Chr8-51	SNP34059	113.957	B	A	A	B	-	A	A	B	B	B	A	B	A	B	B	B	A	A	A	A	A	B	A	A	A	A	A	A	A	A	A	A	A	A	A	B	B	B	A	A	A	B	A	A	A	-	A
Chr8-52	SNP34109	115.184	B	B	A	B	-	A	A	B	B	A	A	B	A	B	A	B	A	A	A	A	A	B	A	A	A	A	A	A	A	A	A	A	A	A	A	B	B	B	A	A	A	B	A	A	A	A	A
Chr8-53	SNP34053	116.728	B	A	A	B	-	A	A	B	B	B	A	B	A	B	B	B	A	A	A	A	A	B	A	A	A	A	A	A	A	A	A	A	A	A	A	B	B	B	A	A	A	B	A	A	A	A	A
Chr8-54	SNP34024	117.963	B	A	A	B	-	A	A	B	B	B	A	B	A	B	B	B	A	A	A	A	A	B	A	A	A	A	A	A	A	A	A	A	A	A	A	B	B	B	A	A	A	B	A	A	A	A	A
Chr8-55	SNP33914	120.208	A	A	B	A	A	A	A	B	B	B	A	B	A	B	B	B	A	A	A	A	A	A	A	A	B	A	A	A	A	A	A	A	A	A	A	B	B	B	A	A	A	B	A	A	A	A	A
Chr8-56	SNP33871	122.096	A	A	A	A	B	A	A	B	B	B	A	B	A	B	B	B	A	A	A	A	A	B	A	A	B	A	A	A	A	A	A	A	A	A	A	B	B	B	A	A	A	B	A	A	A	-	A
Chr8-57	SNP33791	123.016	A	A	A	A	A	A	A	B	B	B	A	B	A	B	B	B	A	A	A	A	A	B	A	A	B	A	A	A	A	A	A	A	A	A	A	B	B	B	A	A	A	B	B	A	A	-	A
Chr8-58	SNP33697	123.626	A	A	B	A	A	A	A	B	B	B	A	B	A	B	B	B	A	A	A	A	A	B	A	A	B	A	A	A	A	A	A	A	A	A	A	B	B	B	A	A	A	B	B	A	A	-	A
Chr8-59	SNP33686	124.541	A	A	A	A	A	A	A	B	B	B	A	B	A	B	B	B	A	A	A	A	A	B	A	A	B	A	A	A	A	A	A	A	A	A	A	B	B	B	A	A	A	B	B	A	A	-	A
Chr8-60	SNP33561	125.768	A	A	A	A	A	A	A	B	B	B	A	B	A	B	B	B	A	A	A	A	A	B	A	A	B	A	A	A	A	A	A	A	A	A	A	B	B	B	A	A	A	B	B	A	A	-	A
Chr8-61	SNP33541	126.073	A	A	A	A	A	A	A	B	B	B	A	B	A	A	B	B	A	A	A	-	A	B	A	A	B	A	A	A	A	A	A	A	A	A	A	B	B	B	A	A	A	B	B	A	A	-	A
Chr8-62	SNP33566	126.686	A	A	B	A	A	A	A	B	B	B	A	B	A	B	B	B	A	A	A	-	A	B	A	A	B	A	A	A	A	A	A	A	A	A	A	B	B	B	A	A	A	B	B	A	A	-	A
Chr8-63	SNP33543	126.989	A	A	B	A	A	A	A	B	B	B	A	B	A	A	B	B	A	A	A	A	A	B	A	A	B	A	A	A	A	A	A	A	A	A	A	B	B	B	A	A	A	B	B	A	A	-	A
Chr8-64	SNP33456	127.904	A	A	B	A	A	A	A	B	B	B	A	B	A	A	B	B	A	A	A	A	B	B	A	A	B	A	A	A	A	A	A	A	A	A	A	B	B	B	A	A	A	B	B	A	A	-	A
Chr8-65	SNP33398	134.749	A	A	B	A	A	A	A	B	B	B	A	B	A	A	B	B	A	A	A	-	B	B	A	A	B	A	A	A	A	A	A	A	A	A	A	B	B	B	A	A	A	B	B	-	A	A	A
Chr8-66	SNP33467	136	A	A	A	-	A	A	A	B	B	B	A	B	A	A	B	B	A	A	A	-	A	B	A	A	B	A	A	A	A	A	A	A	A	A	A	B	B	B	A	-	A	B	B	A	A	-	A
Chr8-67	SNP33503	136.308	A	A	A	A	A	A	A	B	B	B	A	B	A	A	B	B	A	A	A	A	A	B	A	A	B	A	A	A	A	A	A	A	A	A	A	B	B	B	A	A	A	B	B	A	A	-	A
Chr8-68	SNP33668	137.223	A	A	A	A	A	A	A	B	B	B	A	B	A	B	B	B	A	A	A	A	A	B	A	A	B	A	A	A	A	A	A	A	A	A	A	B	B	B	A	A	A	B	B	A	A	-	A
Chr8-69	SNP33859	140.111	A	A	A	A	A	A	A	B	B	B	A	B	A	B	B	B	A	A	A	A	A	B	A	A	B	A	A	A	A	A	A	A	A	A	A	B	B	B	A	A	A	B	A	A	A	A	A
Chr8-70	SNP33956	141.694	A	A	A	A	-	A	A	B	B	B	A	B	A	B	B	B	A	A	A	A	A	A	A	A	B	A	A	A	A	A	A	A	A	A	A	B	B	B	A	A	A	B	A	A	A	A	A
Chr8-71	SNP1055	142.625	A	A	A	-	-	A	A	B	B	B	A	B	A	B	B	B	A	A	A	A	A	A	A	A	B	A	A	A	A	A	A	A	A	A	A	B	B	B	A	A	A	B	A	A	A	-	A
Chr8-72	SNP33973	143.239	-	A	A	-	-	A	A	B	B	B	A	B	A	B	B	B	A	A	A	A	A	A	A	A	B	A	A	A	A	A	A	A	A	A	A	B	B	B	A	A	A	B	A	A	A	-	A
Chr8-73	SNP33995	143.86	-	A	A	B	-	A	A	B	B	B	A	B	A	-	B	B	A	A	A	A	A	A	A	A	B	A	A	A	A	A	A	A	A	A	A	B	B	B	A	-	A	B	A	A	A	-	A
Chr8-74	SNP34002	144.78	B	A	A	B	-	A	A	B	B	B	A	B	A	B	B	B	A	A	A	A	A	A	A	A	A	A	A	A	A	A	A	A	A	A	A	B	B	B	A	A	A	B	A	A	A	-	A
Chr8-75	SNP34004	145.08	B	A	B	B	-	A	A	B	B	B	A	B	A	B	B	B	A	A	A	A	A	A	A	A	A	A	A	A	A	A	A	A	A	A	A	B	B	B	A	A	A	B	A	A	A	-	A
Chr8-76	SNP34035	147.646	B	A	B	B	-	A	A	B	B	B	A	B	A	B	B	B	A	A	A	A	A	B	A	A	A	A	A	A	A	A	A	A	A	A	A	B	B	B	A	A	A	B	A	A	A	A	A
Chr8-77	SNP34212	153.073	B	B	B	B	B	A	A	B	B	A	A	B	A	B	A	B	A	A	A	A	A	B	A	B	A	A	A	B	A	A	B	A	A	A	A	B	B	B	A	A	A	B	A	A	A	B	A
Chr8-78	SNP34277	153.987	B	B	B	B	B	A	A	B	B	A	A	B	A	B	A	B	A	A	A	A	A	B	A	B	B	A	A	B	A	A	B	A	A	A	A	B	B	A	A	A	A	B	A	A	A	B	A
Chr8-79	SNP34306	156.932	B	B	B	A	A	A	B	B	B	A	A	B	A	B	A	B	A	A	A	-	A	B	A	B	A	A	A	B	A	A	B	A	A	A	A	B	B	A	A	B	A	B	A	A	A	B	A
Chr8-80	SNP2492	164.284	B	B	A	A	A	B	-	B	B	A	A	B	B	B	A	A	A	A	A	A	-	A	-	B	A	A	A	B	A	A	B	A	A	A	B	A	B	A	A	-	A	B	A	A	A	B	A
Chr8-81	SNP34602	165.94	B	B	B	A	A	B	B	B	B	A	A	B	B	A	A	A	B	A	A	A	-	A	-	B	A	A	A	B	A	A	B	A	A	A	B	A	B	A	A	A	A	B	A	A	A	B	A
Chr8-82	SNP34527	168.557	B	B	-	B	A	B	B	B	B	A	A	B	B	A	A	A	A	A	A	A	A	A	A	B	A	A	A	B	A	A	B	A	A	A	B	A	B	A	A	A	A	B	A	A	A	B	A
Chr8-83	SNP34536	169.784	B	B	A	B	A	B	-	B	B	A	A	B	B	A	A	A	A	A	A	A	A	A	A	B	A	A	A	B	A	A	B	A	A	A	B	A	B	A	A	A	A	B	A	A	A	B	A
Chr8-84	SNP34520	170.087	B	B	-	B	A	B	B	B	B	A	A	B	B	A	A	A	A	A	A	A	A	A	-	B	A	A	A	B	A	A	B	A	A	A	B	A	B	A	A	A	A	B	A	A	A	B	A
Chr8-85	SNP1587	171.975	B	B	B	A	A	B	B	B	B	A	A	B	A	B	A	A	A	A	A	A	A	A	-	B	A	A	A	B	A	A	B	A	A	A	B	A	B	A	A	A	A	B	A	A	A	B	A
Chr8-86	SNP34399	173.21	B	B	B	A	A	B	B	B	B	A	A	B	A	B	A	A	A	A	A	A	A	A	-	B	A	A	A	B	A	A	B	A	A	A	B	A	B	A	A	A	A	B	A	A	A	B	A
Chr8-87	SNP34388	174.444	B	B	A	A	A	B	-	B	B	A	A	B	A	B	A	A	A	A	A	A	A	A	-	B	A	A	A	B	A	A	B	A	A	A	B	A	B	A	A	A	A	B	A	A	A	B	A
Chr8-88	SNP50898	181.337	B	B	A	A	A	B	B	B	B	A	A	B	A	B	A	A	A	A	A	A	A	A	-	B	A	A	A	B	A	A	B	A	A	A	B	A	B	A	A	A	A	B	A	A	A	B	A
Chr8-89	SNP34365	183.213	B	B	A	A	A	B	B	B	B	A	A	B	A	B	A	A	A	A	A	A	A	A	A	B	A	A	A	B	A	A	B	A	A	A	B	B	B	A	A	B	A	B	A	A	A	B	A
Chr8-90	SNP34313	184.455	B	B	A	A	A	A	B	B	B	A	A	B	A	B	A	A	A	A	A	A	A	-	A	B	A	A	A	B	A	A	B	A	A	A	A	B	B	A	A	B	A	B	A	A	A	B	A
Chr8-91	SNP34325	184.762	B	B	A	A	A	A	B	B	B	A	A	B	A	B	A	A	A	A	A	A	A	A	A	B	A	A	A	B	A	A	B	A	A	A	A	B	B	A	A	B	A	B	A	A	A	B	A
Chr8-92	SNP34343	185.387	B	B	A	A	A	A	B	B	B	A	A	B	A	B	A	A	A	A	A	A	A	A	A	B	A	A	A	B	A	A	B	A	A	A	A	B	B	A	A	B	A	B	A	A	A	B	A
Chr8-93	SNP42259	186.355	B	B	A	A	A	A	-	B	B	A	A	B	A	B	A	A	A	A	A	A	A	A	A	B	A	A	A	B	A	A	B	A	A	A	A	B	B	A	A	B	A	B	A	A	A	B	A
Chr8-94	SNP34316	186.976	B	B	A	A	A	A	B	B	B	A	A	B	A	B	A	A	A	A	A	A	A	A	A	B	A	A	A	B	A	A	B	A	A	A	A	B	B	A	A	B	A	B	A	A	A	B	A
Chr8-95	SNP34293	189.165	B	B	A	A	B	A	B	B	B	A	A	B	A	B	A	B	A	A	A	A	A	B	A	B	A	A	A	B	A	A	B	A	A	A	A	B	B	B	A	B	A	B	A	A	A	B	A
Chr8-96	SNP34213	191.053	B	B	A	B	B	A	A	B	B	A	A	B	A	-	A	B	A	A	A	A	A	B	A	B	A	A	A	B	A	A	B	A	A	A	A	B	B	B	A	A	A	B	A	A	A	B	A
Chr8-97	SNP34145	192.295	B	B	A	B	B	A	A	B	B	A	A	B	A	B	A	B	A	A	A	A	A	B	A	A	A	A	A	B	A	A	B	A	A	A	A	B	B	B	A	A	A	B	A	A	A	B	A
Chr8-98	SNP34152	193.839	B	B	B	B	B	A	-	B	B	A	A	B	A	B	A	B	A	A	A	A	A	B	A	A	A	A	A	B	A	A	B	A	A	A	A	B	B	B	A	A	A	B	A	A	A	B	A
Chr8-99	SNP34159	194.142	B	B	A	B	-	A	A	B	B	A	A	B	A	B	A	B	A	A	A	A	A	B	A	A	A	A	A	B	A	A	B	A	A	A	A	B	B	B	A	A	A	B	A	A	A	B	A
Chr8-100	SNP34431	200.2	B	B	A	B	A	B	-	B	B	A	A	B	A	B	A	A	A	A	A	A	A	A	-	B	A	A	A	B	A	A	B	A	A	A	B	A	B	A	A	-	A	B	A	A	A	B	A
Chr8-101	SNP34529	201.878	B	B	A	B	A	B	A	B	B	A	A	B	B	-	A	A	A	A	A	A	A	A	-	B	A	A	A	B	A	A	B	A	A	A	B	A	B	A	A	-	A	B	A	-	A	B	A
Chr8-102	SNP34561	204.229	B	B	-	A	A	B	B	B	B	A	A	B	B	B	A	A	A	A	A	A	A	A	A	B	A	A	A	B	A	A	B	A	A	A	B	A	B	A	A	A	A	B	A	A	A	B	A
Chr8-103	SNP34566	204.548	B	B	-	A	A	B	B	B	B	A	A	B	B	B	A	A	A	A	A	A	A	A	-	B	A	A	A	B	A	A	B	A	A	A	B	A	B	A	A	-	A	B	A	A	A	B	A
Chr8-104	SNP34572	205.509	B	B	-	A	A	B	B	B	B	A	A	B	B	B	A	A	A	A	A	A	-	A	-	B	A	A	A	B	A	A	B	A	A	A	B	A	B	A	A	-	A	B	A	A	A	B	A
Chr8-105	SNP43067	205.83	B	B	-	A	A	B	B	B	B	A	A	B	B	B	A	A	A	A	A	A	A	A	A	B	A	A	A	B	A	A	B	A	A	A	B	A	B	A	A	A	A	A	A	A	A	B	A
Chr8-106	SNP41897	207.475	B	B	B	A	A	B	B	B	B	A	A	B	B	A	A	A	B	A	A	A	-	A	-	B	A	A	A	B	A	A	B	A	A	A	B	A	B	A	A	A	A	B	A	A	A	B	A
Chr8-107	SNP34671	210.836	B	B	-	B	A	A	-	B	B	B	A	B	B	A	A	A	B	A	A	B	B	A	-	B	A	A	A	B	A	A	B	A	A	A	B	A	B	A	A	A	A	A	A	A	A	B	A
Chr8-108	SNP47109	211.446	B	B	-	B	A	A	-	B	B	B	A	B	B	A	A	A	B	A	A	B	B	A	-	B	A	A	A	B	A	A	B	A	A	A	B	A	B	A	A	A	A	A	A	A	A	B	A
Chr8-109	SNP34682	211.756	B	B	-	B	A	A	-	B	B	B	A	B	B	A	A	A	B	A	A	B	-	A	-	B	A	A	A	B	A	A	B	A	A	A	B	A	B	A	A	A	A	A	A	A	A	B	A
Chr8-110	SNP45004	213.423	B	B	B	B	A	A	B	B	B	B	A	B	B	A	A	A	-	A	A	B	A	A	A	B	A	A	A	B	A	A	B	A	A	A	B	A	B	A	A	B	A	A	A	A	A	B	A
Chr8-111	SNP34755	214.748	B	B	B	B	A	A	B	B	B	B	A	B	B	A	A	-	B	A	A	B	A	A	-	B	A	A	A	B	A	A	B	A	A	A	B	A	B	A	A	B	A	A	A	A	A	B	-
Chr8-112	SNP34758	215.411	B	B	-	B	A	A	-	B	B	B	A	B	B	A	A	A	-	A	A	B	B	A	A	B	A	A	A	B	A	A	B	A	A	A	B	A	B	A	A	B	A	B	A	A	A	B	A
Chr8-113	SNP44338	215.727	B	B	-	B	A	A	A	B	B	B	A	B	B	A	A	A	B	A	A	B	B	A	-	B	A	A	A	B	A	A	B	A	A	A	B	A	B	A	A	B	A	B	A	A	A	B	A
Chr8-114	SNP34868	219.352	B	B	-	B	A	A	-	B	B	B	A	B	B	A	A	A	B	A	A	B	B	A	-	B	A	A	A	B	A	A	B	A	A	B	B	A	B	B	A	B	A	B	A	A	A	B	A
Chr8-115	SNP34949	223.36	B	B	-	B	A	A	A	B	B	B	A	B	B	A	A	A	B	A	A	B	A	A	-	B	A	A	A	B	A	A	B	A	A	B	B	B	B	B	A	B	A	B	A	A	A	B	A
Chr8-116	SNP34962	224.904	B	B	B	B	A	A	B	B	B	B	A	B	B	A	A	A	B	A	A	B	A	A	-	B	A	A	A	B	A	A	B	A	A	B	B	B	B	B	A	B	A	B	A	A	A	B	A
Chr8-117	SNP35010	229.107	B	B	B	B	A	B	B	B	B	B	A	-	B	A	A	A	B	A	A	B	A	A	B	B	A	A	A	B	A	A	B	A	A	B	B	B	B	B	A	B	A	B	A	A	A	B	A
Chr8-118	SNP35060	230.949	B	B	B	B	A	B	B	B	B	B	A	-	B	A	A	A	B	B	A	B	A	A	B	B	A	B	A	B	A	A	B	A	A	B	B	B	B	B	A	B	A	B	A	A	A	B	A
Chr8-119	SNP35030	242.376	A	A	A	A	A	B	A	B	A	B	A	A	B	A	A	A	A	A	A	A	A	A	B	B	A	B	A	B	A	A	A	A	A	B	B	B	B	B	A	B	A	A	A	A	A	A	A
Chr8-120	SNP35108	245.606	A	A	-	A	A	B	B	B	A	A	A	A	A	A	A	A	A	B	A	A	A	B	B	B	A	B	A	B	A	A	A	A	A	B	B	B	B	B	A	B	A	A	-	A	A	A	A
Chr8-121	SNP35159	249.561	A	A	A	A	A	B	B	B	A	A	A	A	A	A	A	A	A	B	A	A	A	B	B	B	A	B	A	B	A	A	B	A	A	B	B	B	A	A	A	B	A	A	B	A	A	A	A
Chr8-122	SNP49128	270.355	B	B	A	B	A	B	B	B	B	B	A	B	A	A	B	A	B	A	A	B	A	B	B	B	A	B	A	B	A	A	B	A	A	B	B	B	A	B	A	B	A	B	A	A	A	B	A
Chr8-123	SNP35311	274.504	B	B	A	B	A	A	A	B	B	B	A	B	A	A	A	A	B	A	A	A	A	B	B	B	A	B	A	B	A	A	B	A	A	B	B	A	A	B	A	B	A	B	B	A	A	B	A
Chr8-124	SNP35338	281.211	B	B	A	B	B	A	B	B	B	B	A	B	A	A	A	A	B	A	B	A	A	B	B	B	A	A	A	A	A	B	B	A	B	B	B	A	A	B	A	B	A	B	B	A	A	B	A
Chr9-1	SNP49829	0	B	A	A	A	B	B	B	A	A	A	A	B	B	A	A	B	A	B	B	B	A	A	B	A	A	B	A	B	B	B	B	B	A	A	B	A	A	A	B	B	A	B	A	A	B	-	A
Chr9-2	SNP41164	3.251	B	A	A	A	B	B	B	A	A	A	A	B	B	A	A	B	A	B	B	B	A	A	B	A	A	B	B	B	B	B	B	B	A	A	B	-	A	A	B	B	A	B	A	A	B	-	A
Chr9-3	SNP35690	4.486	B	A	A	A	B	B	B	A	A	A	A	B	B	A	A	B	A	B	B	B	B	A	B	A	A	B	B	B	B	B	B	B	A	A	B	-	A	A	B	B	A	B	A	A	B	-	A
Chr9-4	SNP35661	13.783	B	A	A	A	B	A	A	A	A	A	A	B	A	A	A	A	A	B	B	B	A	A	A	A	A	-	B	-	B	B	B	A	A	A	A	A	A	A	B	A	A	B	A	A	B	A	A
Chr9-5	SNP35628	16.671	B	A	A	A	B	A	A	A	A	A	A	A	A	A	A	A	A	B	B	B	A	A	A	A	A	A	B	B	B	B	B	A	A	A	A	A	A	A	A	A	A	A	A	A	B	A	A
Chr9-6	SNP44410	20.82	B	A	A	A	B	A	A	A	A	A	A	B	A	A	A	A	A	B	B	B	A	A	A	A	A	-	B	A	B	B	B	A	A	A	A	A	A	A	B	A	A	B	A	A	B	A	A
Chr9-7	SNP35704	23.08	B	A	A	A	A	A	A	A	A	A	A	B	A	A	A	A	A	B	B	B	A	A	A	A	A	B	A	A	B	B	B	A	A	A	A	A	A	A	A	A	A	B	A	A	B	A	A
Chr9-8	SNP35715	25.017	B	A	A	A	A	A	A	A	A	A	A	B	A	A	A	A	A	B	B	B	A	A	A	A	A	B	A	A	B	B	B	A	A	A	A	A	A	A	A	A	A	B	A	A	B	A	B
Chr9-9	SNP48999	38.562	B	B	A	A	A	A	-	A	A	A	A	-	A	A	A	A	A	B	B	B	-	A	A	B	B	B	A	B	B	B	B	A	A	A	A	A	A	A	B	B	A	B	B	A	B	A	B
Chr9-10	SNP35864	50.219	B	B	A	B	B	B	A	A	A	A	A	B	B	B	B	-	A	B	B	B	A	A	B	B	A	B	A	B	B	B	B	B	B	A	B	A	B	A	B	B	A	B	B	A	B	A	B
Chr9-11	SNP55880	71.205	A	B	A	B	A	B	A	A	A	A	A	A	B	B	B	A	A	B	A	A	A	A	B	A	A	A	A	A	A	A	A	B	A	B	A	A	B	A	A	A	A	A	A	A	A	A	A
Chr9-12	SNP36959	71.83	A	B	B	B	A	B	-	A	A	A	A	A	B	B	B	-	A	B	A	A	A	A	B	A	A	A	A	A	A	A	A	B	A	B	A	A	B	A	A	-	A	A	A	A	A	A	A
Chr9-13	SNP36793	72.459	A	B	A	B	A	B	A	A	A	A	A	A	B	B	B	-	A	A	A	A	A	A	B	A	A	A	A	A	A	A	A	B	A	B	A	A	B	A	A	-	A	A	A	A	A	A	A
Chr9-14	SNP36446	74.37	A	-	A	B	A	B	A	A	A	A	A	A	A	B	B	A	A	A	A	A	A	A	B	A	A	A	A	A	A	A	A	B	A	B	A	A	B	A	A	A	A	A	A	A	A	A	A
Chr9-15	SNP36419	75.302	A	-	B	B	A	B	-	A	A	A	A	A	A	B	B	-	A	A	A	A	A	-	B	A	A	A	A	A	A	A	A	B	A	B	A	A	B	A	A	-	A	A	A	A	A	A	A
Chr9-16	SNP36731	76.252	A	A	A	B	A	B	A	A	A	A	A	A	B	B	B	A	A	A	A	A	A	A	B	A	A	A	A	A	A	A	A	B	A	B	A	A	B	A	A	A	A	A	A	A	A	A	A
Chr9-17	SNP36445	76.854	A	A	A	B	A	B	A	A	A	A	A	A	A	B	B	A	A	A	A	A	A	A	B	A	A	A	A	A	A	A	A	B	A	B	A	A	B	A	A	A	A	A	A	A	A	A	A
Chr9-18	SNP43265	77.457	A	-	A	B	A	B	A	A	A	A	A	A	A	B	B	-	A	A	A	A	A	A	B	A	A	A	A	A	A	A	A	B	A	B	A	A	B	A	A	A	A	A	A	A	A	A	A
Chr9-19	SNP36600	78.355	A	A	B	B	A	B	A	A	A	A	A	A	A	B	B	A	A	A	A	A	A	A	B	A	A	A	A	A	A	A	A	B	A	B	A	A	B	A	A	A	A	A	A	A	A	A	A
Chr9-20	SNP36481	78.669	A	-	B	B	A	B	-	A	A	A	A	A	A	B	B	-	A	A	A	A	A	-	B	A	A	A	A	A	A	A	A	B	A	B	A	A	B	A	A	A	A	A	A	A	A	A	A
Chr9-21	SNP36359	79.643	A	-	B	B	A	B	-	A	A	A	A	A	A	B	B	-	A	A	A	A	A	A	B	A	A	A	A	A	A	A	A	B	A	B	A	A	B	A	A	-	A	A	A	A	A	A	A
Chr9-22	SNP36311	79.946	A	-	B	B	A	B	-	A	A	A	B	A	A	B	B	-	A	A	A	A	A	A	B	A	A	A	A	A	A	A	A	B	A	B	A	A	B	A	A	A	A	A	A	A	A	A	A
Chr9-23	SNP36127	81.197	A	-	B	B	A	B	-	A	A	A	B	A	A	B	B	A	A	A	A	A	A	A	B	A	A	A	A	A	A	A	A	B	A	B	B	A	B	A	A	A	A	A	A	A	A	A	A
Chr9-24	SNP3228	81.826	A	B	B	B	A	B	B	A	A	A	B	A	A	B	B	B	A	A	A	A	A	A	B	A	A	A	A	A	A	A	A	B	A	B	B	A	B	A	A	-	A	A	A	A	A	A	A
Chr9-25	SNP36062	83.429	A	-	A	B	A	B	A	A	A	A	B	A	A	B	B	A	A	A	A	A	A	A	B	A	A	A	A	A	A	A	A	B	A	B	B	A	B	A	A	A	A	A	A	A	A	A	A
Chr9-26	SNP35976	84.378	A	A	A	B	A	B	-	A	A	A	B	A	B	B	B	A	A	A	A	A	A	A	B	A	A	A	A	A	A	A	A	B	A	B	B	A	B	A	A	-	A	A	A	A	A	A	A
Chr9-27	SNP47757	86.638	A	A	A	B	A	B	A	A	A	A	B	A	B	B	B	A	A	A	A	A	A	A	B	A	A	A	A	A	A	A	A	B	A	B	B	A	B	A	A	A	A	A	A	A	A	A	A
Chr9-28	SNP35983	88.211	A	A	A	B	A	B	-	A	A	A	B	A	B	B	B	A	A	A	A	A	A	A	B	A	A	A	A	A	A	A	A	B	A	B	B	A	B	A	A	A	A	A	A	A	A	A	A
Chr9-29	SNP35989	89.469	A	A	A	B	A	B	A	A	A	A	B	A	B	B	B	A	A	A	A	A	A	A	B	A	A	A	A	A	A	A	A	B	A	B	B	A	B	A	A	A	A	A	A	A	A	A	A
Chr9-30	SNP36305	93.192	A	A	B	B	A	B	-	A	A	A	B	A	A	B	B	A	A	A	A	A	A	A	B	A	A	A	A	A	A	A	A	B	A	B	A	A	B	A	A	A	A	A	A	A	A	A	A
Chr9-31	SNP36292	93.802	A	A	A	B	A	B	A	A	A	A	B	A	A	B	B	A	A	A	A	A	A	A	B	A	A	A	A	A	A	A	A	B	A	B	A	A	B	A	A	A	A	A	A	A	A	A	A
Chr9-32	SNP36579	94.739	A	-	A	B	A	B	A	A	A	A	A	A	A	B	B	-	A	A	A	A	A	-	B	A	A	A	A	A	A	A	A	B	A	B	A	A	B	A	A	-	A	A	A	A	A	A	A
Chr9-33	SNP37058	100.548	A	A	A	A	A	A	A	A	A	A	A	A	A	A	A	A	A	A	A	A	A	A	A	A	A	A	A	A	A	A	A	A	A	A	A	A	A	A	A	A	A	A	A	A	A	A	A
Chr9-34	SNP37162	101.143	A	A	A	A	A	A	A	A	A	A	A	A	A	A	A	A	A	A	A	A	A	A	A	A	A	A	A	A	A	A	A	A	A	A	A	A	A	A	A	A	A	A	A	A	A	A	A
Chr9-35	SNP37028	101.441	A	A	A	A	A	A	A	A	A	A	A	A	A	A	A	A	A	A	A	A	A	A	A	A	A	A	A	A	A	A	A	A	A	A	A	A	A	A	A	A	A	A	A	A	A	A	A
Chr9-36	SNP42763	102.039	A	A	A	A	A	A	A	A	A	A	A	A	A	A	A	A	A	A	A	A	A	A	A	A	A	A	A	A	A	A	A	A	A	A	A	A	A	A	A	A	A	A	A	A	A	A	A
Chr9-37	SNP37041	102.949	A	A	A	A	A	A	A	A	A	A	A	A	A	A	A	A	A	A	A	A	A	A	A	A	A	A	A	A	A	A	A	A	A	A	A	A	A	A	A	A	A	A	A	A	A	A	A
Chr9-38	SNP3019	104.139	A	A	B	A	A	A	A	A	A	A	A	A	A	A	A	A	A	A	A	A	A	A	A	A	A	A	A	A	A	A	A	A	A	A	A	A	A	A	A	A	A	A	A	A	A	A	A
Chr9-39	SNP3020	104.433	A	A	B	A	A	A	A	A	A	A	A	A	A	A	A	A	A	A	A	A	A	A	A	A	A	A	A	A	A	A	A	A	A	A	A	A	A	A	A	-	A	A	A	A	A	A	A
Chr9-40	SNP37048	105.337	A	A	B	A	A	A	A	A	A	A	A	A	A	A	A	A	A	A	A	A	A	A	A	A	A	A	A	A	A	A	A	A	A	A	A	A	A	A	A	-	A	A	A	A	A	A	A
Chr9-41	SNP37182	105.94	A	A	B	A	A	A	A	A	A	A	A	A	A	A	A	A	A	A	A	A	A	A	A	A	A	A	A	A	A	A	A	A	A	A	A	A	A	A	A	A	A	A	A	A	A	A	A
Chr9-42	SNP37226	106.538	A	A	B	A	A	A	A	A	A	A	A	A	A	A	A	A	A	A	A	A	A	A	A	A	A	A	A	A	A	A	A	A	A	A	A	A	A	A	A	A	A	A	A	A	A	A	A
Chr9-43	SNP37210	106.836	A	A	A	A	A	A	A	A	A	A	A	A	A	A	A	A	A	A	A	A	A	A	A	A	A	A	A	A	A	A	A	A	A	A	A	A	A	A	A	A	A	A	A	A	A	A	A
Chr9-44	SNP3390	107.141	A	A	A	A	A	A	A	A	A	A	A	A	A	A	A	A	A	A	A	A	A	A	A	A	A	A	A	A	A	A	A	A	A	A	A	A	A	A	A	A	A	A	A	A	A	A	A
Chr9-45	SNP37348	107.747	A	A	A	A	A	A	A	A	A	A	A	A	A	A	A	A	A	A	A	A	A	A	A	A	A	A	A	A	A	A	A	A	A	A	A	A	A	A	A	A	A	A	A	A	A	A	A
Chr9-46	SNP3473	108.346	A	A	A	A	A	A	A	A	A	A	A	A	A	A	A	A	A	A	A	A	A	A	A	A	A	A	A	A	A	A	A	A	A	A	A	A	A	A	A	A	A	A	A	A	A	A	A
Chr9-47	SNP51991	108.645	A	A	A	A	A	A	A	A	A	A	A	A	A	A	A	A	A	A	A	A	A	A	A	A	A	A	A	A	A	A	A	A	A	A	A	A	A	A	A	A	A	A	A	A	A	A	A
Chr9-48	SNP54983	109.895	A	A	B	A	A	A	-	A	A	A	A	A	A	A	A	A	A	A	A	A	A	A	A	A	A	A	A	A	A	A	A	A	A	A	A	A	A	A	A	A	A	A	A	A	A	A	A
Chr9-49	SNP37775	112.429	A	A	A	A	A	A	A	A	A	A	A	A	A	A	A	A	A	A	A	A	A	A	A	A	A	A	A	A	A	A	A	A	A	A	A	A	A	A	A	A	A	A	A	A	A	A	A
Chr9-50	SNP37825	112.722	A	A	A	A	A	A	A	A	A	A	A	A	A	A	A	A	A	A	A	A	A	A	A	A	A	A	A	A	A	A	A	A	A	A	A	A	A	A	A	A	A	A	A	A	A	A	A
Chr9-51	SNP37842	114.228	A	A	A	A	A	A	A	A	A	A	A	A	A	A	A	A	A	A	A	A	A	A	A	A	A	A	A	A	A	A	A	A	A	A	A	A	A	A	A	A	A	A	A	A	A	A	A
Chr9-52	SNP37868	115.433	A	A	A	A	A	A	A	A	A	A	A	A	A	A	A	A	A	A	A	A	A	A	A	A	A	A	A	A	A	A	A	A	A	A	A	A	A	A	A	A	A	A	A	A	A	A	A
Chr9-53	SNP37899	116.028	A	A	A	A	A	A	A	A	A	A	A	A	A	A	A	A	A	A	A	A	A	A	A	A	A	A	A	A	A	A	A	A	A	A	A	A	A	A	A	A	A	A	A	A	A	A	A
Chr9-54	SNP37950	116.627	A	A	A	A	A	A	A	A	A	A	A	A	A	A	A	A	A	A	A	A	A	A	A	A	A	A	A	A	A	A	A	A	A	A	A	A	A	A	A	A	A	A	A	A	A	A	A
Chr9-55	SNP38043	120.858	A	A	A	A	A	A	A	A	A	A	A	A	A	A	A	A	A	A	A	A	A	A	A	A	A	A	A	A	A	A	A	A	A	A	A	A	A	A	A	A	A	A	A	A	A	A	A
Chr9-56	SNP47100	122.071	A	A	A	A	A	A	A	A	A	A	A	A	A	A	A	A	A	A	A	A	A	A	A	A	A	A	A	A	A	A	A	A	A	A	A	A	A	A	A	A	A	A	A	A	A	A	A
Chr9-57	SNP38049	123.283	A	A	A	A	A	A	A	A	A	A	A	A	A	A	A	A	A	A	A	A	A	A	A	A	A	A	A	A	A	A	A	A	A	A	A	A	A	A	A	A	A	A	A	A	A	A	A
Chr9-58	SNP47187	125.785	A	A	A	A	A	A	A	A	A	A	A	A	A	A	A	A	A	A	A	A	A	A	A	A	A	A	A	A	A	A	A	A	A	A	A	A	A	A	A	A	A	A	A	A	A	A	A
Chr10-1	SNP38357	0	A	A	A	A	A	A	-	B	B	B	A	A	B	A	B	-	B	A	B	B	A	A	B	B	-	B	B	A	B	A	A	A	B	A	B	A	B	B	A	B	B	B	B	A	A	A	A
Chr10-2	SNP42136	3.532	A	A	A	A	A	A	-	B	B	B	A	A	B	A	B	B	B	A	B	B	A	A	B	B	-	B	B	A	B	A	A	A	B	A	B	A	B	B	B	B	B	B	B	A	B	A	A
Chr10-3	SNP38385	14.055	A	A	A	A	A	A	A	-	B	B	A	A	B	A	B	B	B	A	A	B	B	B	B	B	B	B	A	A	B	B	-	A	B	A	A	A	-	B	A	-	B	B	B	A	A	B	A
Chr10-4	SNP43906	16.329	A	A	B	A	A	A	B	B	B	B	A	A	B	A	B	B	B	A	A	B	B	B	B	B	B	B	A	A	B	B	B	A	B	A	A	A	B	B	A	-	B	B	B	A	A	B	-
Chr10-5	SNP38392	17.942	A	A	A	A	A	A	A	-	B	B	A	A	B	A	B	B	B	A	A	B	B	B	B	B	B	B	A	A	B	B	-	A	B	A	A	A	-	B	A	A	B	B	B	A	A	B	A
Chr10-6	SNP38408	22.592	A	A	A	A	A	A	A	-	B	B	B	A	B	A	B	B	B	A	A	B	B	B	B	B	B	-	A	A	-	B	A	A	B	A	A	A	A	B	A	A	B	B	B	A	A	B	A
Chr10-7	SNP38406	24.135	A	A	B	A	A	A	B	-	B	B	B	A	B	A	B	B	B	A	A	B	B	B	B	B	B	A	A	A	-	B	A	A	B	A	A	A	A	B	A	A	B	B	B	A	A	B	A
Chr10-8	SNP38456	29.513	A	A	B	A	A	A	B	A	B	A	A	A	-	A	B	B	B	A	A	B	B	B	B	B	B	A	A	A	B	B	A	A	B	A	A	A	B	B	A	A	B	B	B	B	A	-	A
Chr10-9	SNP38691	41.231	-	A	B	A	A	A	B	B	B	A	A	A	B	A	B	A	A	A	A	B	B	B	B	A	B	A	B	A	A	B	A	A	B	A	A	B	B	B	A	A	B	B	A	B	A	B	A
Chr10-10	SNP38593	43.084	B	A	-	A	A	A	A	B	B	A	A	A	B	A	B	A	A	A	A	B	B	B	B	A	B	A	B	A	A	B	A	A	B	A	A	B	B	B	A	A	B	B	A	B	A	B	A
Chr10-11	SNP38611	43.993	B	A	B	A	A	A	B	B	B	A	A	A	B	A	B	A	A	A	A	B	B	B	B	A	B	A	B	A	A	B	A	A	B	A	A	B	B	B	A	A	B	B	A	B	A	B	A
Chr10-12	SNP38681	44.63	-	A	B	A	A	A	B	B	B	A	A	A	B	A	B	A	A	A	-	B	B	B	B	A	B	A	B	A	A	B	A	A	B	A	A	B	B	B	A	-	B	B	A	B	A	B	A
Chr10-13	SNP38768	46.264	A	A	B	A	A	A	B	B	B	A	A	A	B	A	B	A	A	A	A	B	B	B	B	A	B	A	B	A	A	B	A	A	B	A	A	B	B	B	A	A	B	B	A	B	A	B	A
Chr10-14	SNP39496	47.202	A	-	-	A	A	A	B	A	B	A	A	-	B	A	B	A	A	A	A	B	B	B	B	A	B	A	B	A	A	B	A	A	B	A	A	B	B	B	A	A	B	B	A	B	A	B	A
Chr10-15	SNP39624	47.507	A	-	-	A	A	A	B	A	B	A	A	B	B	A	B	A	A	A	A	B	B	B	B	A	B	A	B	A	A	B	A	A	B	A	A	B	B	B	A	A	B	B	A	B	A	B	A
Chr10-16	SNP39505	47.808	A	-	-	A	A	A	B	A	B	A	A	-	B	A	B	A	A	A	A	B	B	B	B	A	B	A	B	A	A	B	A	A	B	A	A	B	B	B	A	A	B	B	A	B	A	B	A
Chr10-17	SNP39593	49.043	A	-	A	A	A	A	A	A	B	A	A	-	B	A	B	A	A	A	A	B	B	B	B	A	B	A	B	A	A	B	A	A	B	A	A	B	B	B	A	A	B	B	A	B	A	B	A
Chr10-18	SNP39583	49.649	A	-	A	A	A	A	A	A	B	A	A	-	B	A	B	A	A	A	A	B	B	B	B	A	B	A	B	A	A	B	A	A	B	A	A	B	B	B	A	A	B	B	A	B	A	B	A
Chr10-19	SNP39702	50.266	A	A	A	A	A	A	A	A	B	A	A	A	B	A	B	A	A	A	A	B	B	B	B	A	B	A	B	A	A	B	A	A	B	A	A	B	-	B	A	A	B	B	A	B	A	B	A
Chr10-20	SNP39726	52.119	A	B	A	A	A	A	A	A	B	A	A	B	B	A	B	A	A	A	A	B	B	B	B	A	B	A	B	A	A	B	A	A	B	A	A	B	B	B	A	A	B	B	A	B	A	B	A
Chr10-21	SNP39784	54.281	A	B	-	A	A	A	A	A	B	A	A	-	B	A	B	A	A	A	A	B	B	B	B	B	B	A	B	A	A	B	A	A	B	A	A	B	B	B	A	A	B	B	A	B	A	B	A
Chr10-22	SNP39792	54.577	A	B	B	A	A	A	A	A	B	A	A	B	B	A	B	A	A	A	A	B	B	B	B	B	B	A	B	A	A	B	A	A	B	A	A	B	B	B	A	A	B	B	A	B	A	B	A
Chr10-23	SNP39811	55.796	A	B	-	A	A	A	A	A	B	A	A	-	B	A	B	A	A	A	A	B	B	B	B	B	B	A	B	A	A	B	A	A	B	A	A	B	B	B	A	A	B	B	A	B	A	B	A
Chr10-24	SNP39421	58.363	A	-	A	A	A	A	A	A	B	A	A	B	B	A	B	A	A	A	A	B	B	B	B	A	B	A	B	A	A	B	A	A	B	A	A	B	B	B	A	A	B	B	A	B	A	B	A
Chr10-25	SNP39103	59.621	A	A	A	A	A	A	A	B	B	A	A	-	B	A	B	A	A	A	A	B	B	B	B	A	B	A	B	A	A	B	A	A	B	A	A	B	B	B	A	-	B	B	A	B	A	B	A
Chr10-26	SNP38901	59.931	A	A	-	A	A	A	A	B	B	A	A	-	B	A	B	A	A	A	A	B	B	B	B	A	B	A	B	A	A	B	A	A	B	A	A	B	B	B	A	A	B	B	A	B	A	B	A
Chr10-27	SNP38810	60.233	A	A	B	A	A	A	A	B	B	A	A	A	B	A	B	A	A	A	A	B	B	B	B	A	B	A	B	A	A	B	A	A	B	A	A	B	B	B	A	A	B	B	A	B	A	B	A
Chr10-28	SNP38945	61.153	A	A	-	A	A	A	A	B	B	A	A	B	B	A	B	A	A	A	A	B	B	B	B	A	B	A	B	A	A	B	A	A	B	A	A	B	B	B	A	A	B	B	A	B	A	B	A
Chr10-29	SNP39169	62.388	A	A	-	A	A	A	B	B	B	A	A	B	B	A	B	A	A	A	A	B	B	B	B	A	B	A	B	A	A	B	A	A	B	A	A	B	B	B	A	A	B	B	A	B	A	B	A
Chr10-30	SNP39054	63.017	A	A	-	A	A	A	B	B	B	A	A	B	B	A	B	A	A	A	-	B	B	B	B	A	B	A	B	A	A	B	A	A	B	A	A	B	B	B	A	-	B	B	A	B	A	B	A
Chr10-31	SNP40164	71.934	A	A	B	A	A	A	B	A	A	B	A	-	B	A	B	B	A	A	A	B	B	B	A	B	B	A	B	A	A	B	A	A	B	A	A	B	B	B	A	A	B	B	A	B	A	-	B
Chr10-32	SNP40185	72.532	A	A	B	A	A	A	B	A	A	B	A	-	B	A	B	B	A	A	A	B	B	B	A	B	B	A	B	A	A	B	A	A	B	A	A	B	B	B	A	A	B	B	A	B	A	-	B
Chr10-33	SNP40393	74.067	A	A	B	A	A	A	B	A	A	B	A	A	B	A	B	B	A	A	A	B	B	B	A	B	B	A	B	A	A	B	A	A	B	A	A	B	B	B	A	A	B	B	A	B	A	A	B
Chr10-34	SNP40790	86.056	A	A	B	A	A	A	B	A	B	A	A	A	B	A	B	B	A	A	B	A	B	B	A	B	B	A	B	A	A	B	B	A	A	A	B	B	B	B	A	A	B	B	A	B	A	A	A
Chr10-35	SNP40920	95.016	A	A	B	A	A	A	B	A	B	A	A	B	B	A	B	B	A	A	B	B	B	B	A	B	B	A	B	A	B	B	A	A	A	A	B	A	B	B	A	A	B	B	A	B	A	B	A
Chr10-36	SNP40933	98	A	A	-	A	A	A	A	A	B	A	A	B	B	A	B	B	A	A	B	B	B	B	A	B	B	A	B	A	B	B	A	A	A	A	B	A	A	B	A	-	B	B	A	B	A	B	A
Chr10-37	SNP40942	99.342	A	A	B	A	A	A	B	A	B	A	A	B	B	A	B	-	A	A	B	B	B	B	A	B	B	A	B	A	B	B	A	A	A	A	B	A	A	B	A	A	B	B	A	B	A	B	A
Chr10-38	SNP40937	99.661	A	A	-	A	A	A	B	A	B	A	A	B	B	A	B	B	A	A	B	B	B	B	A	B	B	A	B	A	B	B	A	A	A	A	B	A	A	B	A	A	B	B	A	B	A	B	A
Chr10-39	SNP44442	100.968	A	A	B	A	A	A	B	A	B	A	A	B	B	A	B	B	-	A	B	B	B	B	A	B	B	A	B	A	B	B	A	A	A	A	B	A	B	B	A	-	B	B	A	B	A	B	-
Chr10-40	SNP2691	101.936	A	A	B	A	A	A	B	A	B	A	A	B	B	A	B	B	A	A	B	B	B	B	A	B	B	A	B	A	B	B	A	A	A	A	B	A	B	B	A	A	B	B	A	B	A	B	A
Chr10-41	SNP40931	102.235	A	A	B	A	A	A	A	A	B	A	A	B	B	A	B	B	A	A	B	B	B	B	A	B	B	A	B	A	B	B	A	A	A	A	B	A	B	B	A	A	B	B	A	B	A	B	A
Chr10-42	SNP51892	107.252	A	A	B	A	A	A	A	A	B	A	A	B	B	A	B	A	A	A	B	B	B	B	A	B	B	A	B	A	A	B	A	A	B	A	B	A	A	B	A	A	A	B	A	B	A	B	A
Chr10-43	SNP41003	109.852	A	B	B	A	B	A	B	A	B	A	A	B	B	A	B	A	A	A	B	B	B	B	A	B	B	A	B	A	B	B	A	A	B	A	B	A	A	B	A	A	A	B	A	B	A	B	A
[truncated: 115 more columns]

## Sheet: Appendix B
Appendix B |QTLs detected for EW-related traits in Z1 and Z2
Environment	QTL	chromosome	Position	Z1				Z2			Gene cation b
				LOD	ai*	R2 (%) a		LOD	di*	R2 (%)
		ERN
E1	qERN.A-3.1	3	78.8	5.3707	0.2778	8.82					A
	qERN.A-3.2	3	87.7	9.585	0.3648	14.95					A
	qERN.A-3.3	3	93.5	8.6713	0.3543	14.32					A
	qERN.A-7.1	7	77.7	4.8135	-0.26	7.42					A
	qERN.A-7.2	7	86.7	4.1677	-0.23	6.13					A
	qERN.A-10.1	10	95	6.8459	-0.3	10.25					A
E2	qERN.A-1.1	1	273.2	3.268	-0.23	5.77					A
	qERN.A-1.2	1	287.1	3.6545	-0.29	8.96					A
	qERN.A-3.2	3	88.6	4.2285	0.2575	7.62					A
	qERN.A-7.1	7	77.7	3.6749	-0.25	7.16					A
	qERN.A-7.2	7	85.8	4.0478	-0.25	7.28					A
	qERN.A-7.3	7	92.9	3.5899	-0.24	6.45					A
	qERN.A-10.1	10	95	5.502	-0.29	10.05					A
	qERN.A-10.2	10	101	3.9577	-0.25	7.38					A
E3	qERN.A-2	2	246.2	3.8083	-0.21	7.1					A
	qERN.A-3.2	3	87.7	5.9877	0.2646	11.34					A
	qERN.A-3.3	3	93.5	4.071	0.2274	8.48					A
	qERN.A-4	4	194.1	4.4329	0.2398	8.6					A
	qERN.A-6.1	6	10.4	4.0991	-0.23	8.43					A
	qERN.A-6.2	6	21.3	4.7813	-0.24	9.25					A
	qERN.B-5	5	335.6					3.2906	-0.43	6.77	OD
E4	qERN.A-3.2	3	87.7	3.2656	0.2013	5.77					A
	qERN.A-3.3	3	94.5	3.5557	0.2102	6.28					A
	qERN.A-5.2	5	100.5	3.3199	0.2037	5.79					A
	qERN.A-5.3	5	222.7	3.9246	0.2316	7.56					A
	qERN.A-5.4	5	230.3	4.0251	0.2333	7.71					A
	qERN.A-7.3	7	92.9	7.4758	-0.31	13.84					A
	qERN.A-7.4	7	102.3	4.8919	-0.26	9.51					A
	qERN.B-3.2	3	126.5					5.136	0.3226	10.56	OD
	qERN.B-4.1	4	157.4					3.4601	0.2791	7.16	OD
	qERN.B-4.2	4	164.6					3.4988	0.2707	7.07	OD
E5	qERN.A-3.2	3	87.7	6.5607	0.277	10.72					A
	qERN.A-5.1	5	43.1	5.787	0.2766	10.24					A
	qERN.A-7.1	7	77.7	4.2983	-0.23	7.5					A
	qERN.A-7.2	7	85.8	4.1919	-0.22	6.68					A
	qERN.A-7.3	7	92.9	4.6475	-0.23	7.24					A
	qERN.B-2.1	2	99.3					5.5402	0.3038	11.94	OD
	qERN.B-3.1	3	15.5					3.7925	0.2523	8.31	OD
Combined analysis	qERN.A-3.2	3	87.7	6.1783	0.2368	9.79					A
	qERN.A-3.3	3	93.5	5.3539	0.2254	8.98					A
	qERN.A-5.1	5	45.1	5.6986	0.246	10.73					A
	qERN.A-7.1	7	77.7	5.3821	-0.23	9.16					A
	qERN.A-7.2	7	85.8	4.7906	-0.21	7.59					A
	qERN.A-10.1	10	95	6.6807	-0.25	10.67					A
	qERN.A-10.2	10	100.7	4.5072	-0.21	7.55					A
		ED
E1	qED.A-4.1	4	69.1	5.3181	-0.05	10.54					A
	qED.A-4.2	4	81.1	4.4887	-0.05	8.42					A
	qED.A-5.2	5	79.9	4.5377	0.0473	8.33					A
	qED.A-5.3	5	88.6	5.312	0.0506	9.64					A
	qED.A-5.4	5	99	4.5529	0.0493	9.06					A
	qED.A-8	8	24.5	3.8455	0.0443	6.84					A
	qED.A-9.1	9	104.4	3.8806	-0.05	6.99					A
	qED.A-9.2	9	109.9	4.391	-0.06	7.99					A
	qED.A-9.4	9	119.6	3.6512	-0.06	7.26					A
	qED.B-1.2	1	373.3					4.4115	0.0691	8.14	OD
	qED.B-2.1	2	40.8					5.7107	0.0766	10.04	OD
	qED.B-2.2	2	51.5					5.5608	0.082	11.45	OD
	qED.B-4.1	4	102.1					3.6499	0.0609	6.31	OD
	qED.B-4.2	4	112.2					5.1848	0.0723	8.76	OD
	qED.B-4.3	4	117.7					4.2467	0.0656	7.28	OD
	qED.B-7	7	81.2					3.3462	0.0575	5.55	OD
	qED.B-9.2	9	74.4					5.8203	0.0873	10.14	OD
E2	qED.A-4.4	4	106	4.1412	-0.05	8.86					A
	qED.A-4.5	4	116.5	5.1407	-0.05	11.1					A
	qED.A-9.1	9	104.4	3.4825	-0.05	6.77					A
	qED.A-9.2	9	109.9	3.4837	-0.05	6.89					A
	qED.B-1.1	1	75.1					4.5623	0.0718	8.79	OD
	qED.B-2.2	2	51.5					4.3722	0.0718	10.46	OD
	qED.B-3.5	3	91.2					3.4777	0.0581	6.61	OD
	qED.B-3.6	3	103.5					4.0947	0.0661	8.6	OD
	qED.B-3.7	3	117.2					3.8621	0.075	11.11	OD
	qED.B-9.1	9	72.5					4.4939	0.07	8.6	OD
E3	qED.A-1.1	1	98.4	4.1437	0.0413	8.77					A
	qED.A-3	3	85.4	3.7428	0.0389	7.39					A
	qED.A-9.3	9	115.4	4.0382	0.0502	8.21					A
	qED.B-5.1	5	35.9					3.8453	0.094	10.83	OD
	qED.B-8.6	8	211.8					3.4123	0.0747	6.84	OD
	qED.B-9.3	9	101.2					4.4502	-0.11	9.3	OD
	qED.B-9.4	9	107.2					5.9228	-0.12	12.3	OD
	qED.B-9.5	9	114.2					5.3839	-0.11	11.11	OD
E4	qED.A-2.1	2	37.7	8.0768	-0.07	18.83					A
	qED.A-2.2	2	52.5	6.8233	-0.07	19.74					A
	qED.B-3.3	3	78.8					3.6624	0.0786	7.02	OD
	qED.B-3.4	3	86.4					3.1905	0.0774	6.88	OD
	qED.B-4.5	4	157.4					5.1915	0.0955	10.42	OD
	qED.B-5.3	5	280					3.3903	0.0802	7.16	OD
	qED.B-5.4	5	287.2					4.0449	0.0902	9.05	OD
	qED.B-8.1	8	112.7					3.6328	0.0802	7.1	OD
E5	qED.A-1.3	1	290.6	3.3937	-0.05	6.93					A
	qED.A-4.3	4	89.8	3.1075	-0.05	6.41					A
	qED.A-4.4	4	95	4.1809	-0.05	8.51					A
	qED.A-5.1	5	42.1	3.5405	-0.05	7.2					A
	qED.B-2.4	2	144.2					3.8121	0.0661	6.21	OD
	qED.B-3.2	3	57.9					4.7068	0.0742	7.85	OD
	qED.B-4.4	4	139.7					4.0909	0.0745	8.03	OD
	qED.B-4.5	4	153.9					6.4401	0.0921	12.27	OD
	qED.B-8.2	8	144.8					5.8458	0.0828	9.81	OD
Combined analysis	qED.A-1.2	1	217.5	6.0195	-0.04	13.68					A
	qED.A-2.1	2	39.8	3.3915	-0.03	6.81					A
	qED.A-4.4	4	95	4.1609	-0.03	8.19					A
	qED.B-1.2	1	371.3					3.5443	0.0323	6.05	OD
	qED.B-2.3	2	97.4					3.6952	0.0326	6.22	OD
	qED.B-3.1	3	35.1					4.1507	0.0347	7.3	OD
	qED.B-4.4	4	138.7					4.6285	0.0396	9.39	OD
	qED.B-4.5	4	153.9					7.5808	0.0491	14.43	OD
	qED.B-5.2	5	50.1					3.7295	0.0345	7.1	OD
	qED.B-8.3	8	172					3.9635	0.0338	6.85	OD
	qED.B-8.4	8	180.4					5.0813	0.0402	9.2	OD
	qED.B-8.5	8	186.4					4.9727	0.0391	8.43	OD
		RSN
E1	qRSN.A-1.2	1	155.3	3.7127	-0.73	7.79					A
	qRSN.A-4.2	4	76.3	3.7011	0.6738	7.1					A
	qRSN.A-4.4	4	88.4	3.6697	0.6807	7.32					A
	qRSN.A-6.1	6	18.4	4.6735	0.7645	9.15					A
	qRSN.A-6.2	6	24.1	3.2688	0.6578	6.62					A
	qRSN.B-1.1	1	124.1					6.4884	1.4128	11.96	OD
	qRSN.B-1.2	1	139					4.1307	1.1571	7.9	OD
	qRSN.B-1.8	1	272.6					3.2943	0.9835	5.58	OD
	qRSN.B-3.3	3	123.2					5.5782	1.366	11.6	OD
	qRSN.B-5.1	5	31.9					3.5234	1.0631	7.12	OD
	qRSN.B-8.1	8	142.6					3.6719	1.0062	6.06	OD
E2	qRSN.A-4.4	4	83.5	3.9415	0.7224	8.65					A
	qRSN.A-1.1	10	54.6	3.8209	0.6771	7.67					A
	qRSN.A-1.2	10	59.6	4.4999	0.7393	9.03					A
	qRSN.B-1.7	1	256.8					5.6914	1.3272	10.4	OD
	qRSN.B-2	2	143					3.8536	1.0943	6.99	OD
	qRSN.B-5.2	5	221.1					5.0897	1.2768	9.52	OD
	qRSN.B-8.1	8	127.9					4.3117	1.2042	7.56	OD
E3	qRSN.A-4.2	4	75.3	4.472	0.7093	9.13					A
	qRSN.A-4.4	4	83.5	3.5607	0.6387	7.36					A
	qRSN.B-1.4	1	228.7					5.0793	1.411	8.68	OD
	qRSN.B-1.6	1	245.4					8.3558	1.7595	13.59	OD
	qRSN.B-8.1	8	144.8					4.4142	1.2519	6.85	OD
E4	qRSN.A-4.8	4	158	5.2445	0.802	10.43					A
	qRSN.A-5.1	5	77.8	3.2743	-0.62	6.33					A
	qRSN.A-1.2	10	59.9	6.9091	1.7888	14.15					A
	qRSN.B-1.3	1	219.5					5.0052	1.3208	8.88	OD
	qRSN.B-1.4	1	228.7					6.6142	1.5466	11.56	OD
	qRSN.B-1.5	1	236.2					5.0655	1.3636	9.07	OD
	qRSN.B-3.1	3	65.5					3.4929	1.0834	5.96	OD
	qRSN.B-3.2	3	73.8					3.7062	1.1051	6.14	OD
	qRSN.B-4.1	4	183.2					4.0895	1.1889	7.1	OD
	qRSN.B-4.2	4	189					4.3368	1.2307	7.53	OD
	qRSN.B-9.3	9	112.7					4.5589	1.5771	8.24	OD
	qRSN.B-9.4	9	123.1					6.9521	2.004	12.16	OD
E5	qRSN.A-1.1	1	141.8	4.9277	-0.85	10.12					A
	qRSN.A-1.2	1	155.3	7.7544	-1.05	15.27					A
	qRSN.A-1.3	1	161.4	4.3712	-1.09	10.9					A
	qRSN.A-4.5	4	95.6	5.0599	0.7669	8.75					A
	qRSN.A-4.6	4	102.1	5.957	0.828	10.09					A
	qRSN.A-4.7	4	110.8	4.5969	0.7562	8.41					A
	qRSN.A-5.2	5	206.1	3.219	-0.6	5.29					A
	qRSN.A-6.3	6	91.3	5.6724	0.8118	9.64					A
	qRSN.B-1.1	1	120.2					3.7126	1.008	7.21	OD
Combined analysis	qRSN.A-4.1	4	72.2	6.3614	0.6673	12.04					A
	qRSN.A-4.3	4	78	6.3415	0.6639	12.02					A
	qRSN.A-4.4	4	83.5	5.6389	0.6267	10.78					A
	qRSN.A-6.1	6	18.4	4.3666	0.5705	8.88					A
	qRSN.B-1.1	1	120.2					3.7275	0.7373	5.47	OD
	qRSN.B-1.4	1	228.7					5.0396	0.9292	8.72	OD
	qRSN.B-1.5	1	239.9					9.8948	1.2568	16.12	OD
	qRSN.B-1.6	1	245.4					7.2026	1.1077	12.05	OD
	qRSN.B-1.9	1	361.9					3.753	0.7359	5.71	OD
	qRSN.B-8.1	8	141.1					3.9616	0.7582	5.87	OD
	qRSN.B-9.1	9	71.2					4.6392	0.8927	7.05	OD
	qRSN.B-9.2	9	84.4					5.3336	0.9725	8.06	OD
		EL
E1	qEL.A-4.1	4	102.1	3.8183	0.3357	7.47					A
	qEL.A-4.2	4	109.8	4.341	0.3722	9.21					A
	qEL.A-9	9	70.2	3.7681	0.3922	8.5					A
	qEL.B-1.6	1	260.8					3.9302	0.4495	7.42	OD
	qEL.B-1.7	1	360.6					4.8163	0.4937	8.9	OD
	qEL.B-8.2	8	142.6					4.7617	0.4687	8.01	OD
	qEL.B-9.1	9	74.4					4.2735	0.4927	7.07	OD
	qEL.B-10.1	10	99.3					6.3845	0.5414	11.06	OD
	qEL.B-10.2	10	107.3					5.9634	0.517	10.12	OD
E2	qEL.B-8.3	8	200.2	6.0138	1.8877	14.06					A
	qEL.B-5.1	5	221.1					3.1311	0.1671	7.76	PD
	qEL.B-6	6	130					3.527	0.2045	8.04	OD
E3	qEL.A-4.6	4	176.8	3.8933	0.3453	8.47					A
	qEL.A-4.7	4	185.2	5.5813	0.3976	11.2					A
	qEL.A-4.8	4	196.4	3.7423	0.3295	7.61					A
	qEL.A-8.1	8	142.6	4.0028	0.3275	7.31					A
	qEL.A-8.2	8	153.1	4.5872	0.3507	8.4					A
	qEL.A-10.1	10	49.7	3.487	0.3259	7.42					A
	qEL.A-10.2	10	59.9	6.6545	0.9515	12.95					A
	qEL.B-1.2	1	229.7					6.5093	0.6302	12.14	OD
	qEL.B-1.4	1	240.9					11.2871	0.8313	20.63	OD
	qEL.B-2.2	2	71.4					4.5785	0.4906	7.23	OD
	qEL.B-2.3	2	76.6					4.804	0.5155	8.12	OD
	qEL.B-5.2	5	270.6					4.3022	0.5299	7.51	OD
E4	qEL.A-4.4	4	151.1	5.2522	0.3926	10.16					A
	qEL.A-4.5	4	166.8	4.4784	0.3561	8.41					A
	qEL.A-5	5	78.8	3.6217	-0.3	6.07					A
	qEL.A-7.1	7	83.7	4.9684	0.3673	8.45					A
	qEL.A-7.2	7	92.3	4.2449	0.3471	7.22					A
	qEL.A-10.3	10	53.1	4.1701	0.3664	8.47					A
	qEL.B-1.1	1	226.2					3.9392	0.4572	6.75	OD
	qEL.B-1.2	1	231.8					5.6855	0.5477	9.5	OD
	qEL.B-2.2	2	70.4					3.3053	0.4174	5.65	OD
	qEL.B-3	3	122.2					4.9542	0.5681	10.82	OD
	qEL.B-5.2	5	273.6					7.6548	0.6815	15.31	OD
E5	qEL.B-8.1	8	133.9					5.4789	0.5092	10.33	OD
	qEL.B-8.2	8	140.1					6.9574	0.5667	12.49	OD
Combined analysis	qEL.A-4.1	4	102.1	6.8806	0.3477	11.61					A
	qEL.A-4.2	4	108.8	7.1957	0.3643	12.83					A
	qEL.A-4.3	4	117.7	4.2462	0.2797	7.45					A
	qEL.A-6	6	77.7	3.6462	0.2455	5.83					A
	qEL.A-7.1	7	84.9	4.0686	0.2704	6.56					A
	qEL.A-8.1	8	142.6	3.2245	0.222	4.68					A
	qEL.A-10.2	10	54.3	3.6394	0.2553	5.95					A
	qEL.A-10.3	10	59.9	4.4051	0.284	7.16					A
	qEL.B-1.2	1	235.5					6.7921	0.4235	10.47	OD
	qEL.B-1.5	1	245.4					6.7922	0.4267	10.43	OD
	qEL.B-1.7	1	361.9					3.9356	0.2803	5.46	OD
	qEL.B-2.1	2	69.4					3.3199	0.2705	5.14	OD
	qEL.B-8.1	8	134.8					3.3202	0.2795	5.39	OD
	qEL.B-8.2	8	145.1					6.6648	0.3926	10.38	OD
	qEL.B-9.1	9	76.9					4.5346	0.3664	7.11	OD
	qEL.B-9.2	9	84.4					5.8875	0.4106	9.18	OD
	qEL.B-10.1	10	99.7					3.4335	0.2758	5.32	OD
	qEL.B-10.2	10	108.3					4.2723	0.3099	6.7	OD
		HSW									A
E1	qHSW.A-3.1	3	78.8	3.8669	-0.66	7.16					A
	qHSW.A-3.2	3	87.4	9.1655	-1.01	17.37					A
	qHSW.A-3.3	3	93.5	7.481	-0.89	13.69					A
	qHSW.A-4	4	70.1	3.4161	-0.58	5.71					A
	qHSW.A-7.4	7	162.3	11.4376	1.1451	22.57					A
	qHSW.B-4.1	4	70.6					4.4572	1.0521	8.36	OD
	qHSW.B-4.3	4	81.1					7.5956	1.3221	13.73	OD
	qHSW.B-9.1	9	102.1					4.9182	1.3307	8.46	OD
	qHSW.B-9.2	9	108.7					3.4821	1.0903	6.12	OD
E2	qHSW.A-5.1	5	231.3	3.332	-0.46	6.99					A
	qHSW.B-1.5	1	379.1					4.6325	0.7407	9.72	OD
	qHSW.B-4.5	4	187.4					5.5391	0.7878	10.11	OD
	qHSW.B-4.6	4	198.5					3.2098	0.5993	5.93	OD
	qHSW.B-9.1	9	102.1					3.5914	0.8163	6.31	OD
	qHSW.B-9.2	9	112.7					4.3264	0.8669	7.53	OD
E3	qHSW.A-1	1	77.3	3.6506	0.5564	7.13					A
	qHSW.A-7.3	7	121	5.1045	0.6749	9.76					A
	qHSW.A-7.4	7	168.3	7.7851	0.8459	15.56					A
	qHSW.B-1.1	1	209.2					3.8243	0.6617	7.47	OD
	qHSW.B-2	2	198.9					4.1947	0.7127	8.09	OD
	qHSW.B-4.3	4	93.4					3.3972	0.6154	6.59	OD
	qHSW.B-4.4	4	104					4.3214	0.6897	8.26	OD
	qHSW.B-5.3	5	294.7					3.7403	0.6791	7.91	OD
E4	qHSW.A-5.1	5	226.8	4.747	-0.62	8.37					A
	qHSW.A-7.4	7	169.5	7.1799	0.8146	13.24					A
	qHSW.B-1.1	1	223					3.4385	0.7121	6.23	OD
	qHSW.B-4.3	4	82					4.535	0.824	8.35	OD
	qHSW.B-5.1	5	265.6					4.3404	0.8458	9.08	OD
	qHSW.B-5.2	5	278					5.6656	0.9241	10.74	OD
	qHSW.B-5.3	5	289.2					6.6223	1.1129	15.44	OD
E5	qHSW.A-7.1	7	1	3.5629	-0.55	6.45					A
	qHSW.A-7.2	7	113.5	4.7224	0.6738	9.31					A
	qHSW.A-7.3	7	118.7	6.1768	0.7917	12.42					A
	qHSW.A-7.4	7	169.3	7.5262	0.852	14.03					A
	qHSW.A-7.5	7	182	3.9285	0.683	9.55					A
	qHSW.B-4.1	4	72.2					3.8076	0.8021	6.55	OD
	qHSW.B-4.2	4	77.2					6.8024	1.0313	11.02	OD
	qHSW.B-4.3	4	91.8					7.2318	1.0584	11.65	OD
	qHSW.B-7	7	124.2					4.7516	0.8704	7.57	OD
	qHSW.B-8	8	141.7					4.2427	0.819	6.48	OD
	qHSW.B-9.3	9	122.1					5.2041	1.1765	7.94	OD
Combined analysis	qHSW.A-5.1	5	226.8	3.4811	-0.39	5.3					A
	qHSW.A-7.3	7	119.7	4.695	0.4927	7.63					A
	qHSW.A-7.4	7	167.3	11.0296	0.7904	20.58
	qHSW.B-1.2	1	273.2					5.8936	0.5972	8.71	OD
	qHSW.B-1.3	1	279.1					5.1812	0.6192	8.84	OD
	qHSW.B-1.4	1	369.3					3.5307	0.4367	5.32	OD
	qHSW.B-1.5	1	379.1					5.3093	0.5727	9.05	OD
	qHSW.B-4.1	4	70.6					3.4099	0.4527	5.39	OD
	qHSW.B-4.2	4	76.3					5.4972	0.5665	8.4	OD
	qHSW.B-4.3	4	82					7.1311	0.644	10.65	OD
	qHSW.B-9.1	9	102.1					7.0852	0.8234	10.57	OD
		ESN
E1	qESN.A-1.2	1	223	3.5235	-12.15	6.61					A
	qESN.A-1.3	1	230.2	4.9091	-14.28	9.1					A
	qESN.A-1.4	1	236.2	3.7918	-12.71	7.19					A
	qESN.A-3.2	3	98.7	8.7311	20.604	17.89					A
	qESN.A-3.3	3	108.6	3.8912	14.5934	8.97					A
	qESN.A-5.2	5	238.7	3.1853	11.3458	5.77					A
	qESN.A-6.1	6	91.3	3.7289	12.7912	6.76					A
	qESN.B-1.5	1	245.4					4.1741	17.4127	8.26	OD
	qESN.B-1.6	1	255.6					5.1099	18.9851	10.01	OD
	qESN.B-1.7	1	266.6					4.4204	19.74	10.62	OD
	qESN.B-3.1	3	5.3					3.7167	17.2134	8.15	OD
	qESN.B-10	10	91.1					3.4641	17.1057	8.21	OD
E2	qESN.A-3.1	3	90.6	4.4274	13.9183	9.31					A
	qESN.A-3.2	3	99.9	6.1581	16.067	12.32					A
	qESN.A-4.1	4	188.4	3.5988	15.2622	8.67					A
	qESN.A-4.2	4	198.5	6.8266	19.8513	13.74					A
	qESN.A-5.1	5	222.7	5.0246	16.0398	10.83					A
	qESN.A-5.3	5	290.2	3.6158	-14.07	8.37					A
	qESN.B-1.4	1	235.5					4.247	20.9511	7.75	OD
	qESN.B-1.5	1	246					4.7736	21.81	8.57	OD
	qESN.B-1.6	1	253.9					3.1558	18.1166	5.8	OD
	qESN.B-2.2	2	128.2					3.5032	19.3939	6.34	OD
	qESN.B-2.3	2	138.3					3.9802	20.6605	7.06	OD
	qESN.B-5	5	38.9					3.3092	19.7584	6.72	OD
	qESN.B-8.2	8	184.5					9.3704	32.8938	17.99	OD
	qESN.B-8.3	8	196.2					9.1252	33.8538	19.53	OD
E3	qESN.A-4.1	4	194.1	7.8544	20.9097	16.67					A
	qESN.A-4.2	4	200.5	11.2693	26.1319	24.87					A
	qESN.A-4.3	4	211.2	3.3872	17.2255	8.6					A
	qESN.A-4.4	4	241.2	5.3845	-17.2	10.37					A
	qESN.B-1.3	1	228.7					8.4432	32.3677	15.01	OD
	qESN.B-1.4	1	239.5					13.2654	39.8498	22.73	OD
	qESN.B-1.5	1	245.1					11.866	37.5626	19.85	OD
	qESN.B-3.4	3	34.1					4.0733	21.9092	6.9	OD
	qESN.B-3.5	3	43.3					5.4617	24.0537	8.28	OD
	qESN.B-3.6	3	49.5					4.9004	22.4848	7.24	OD
	qESN.B-8.4	8	229.1					4.4638	21.4374	6.55	OD
	qESN.B-8.5	8	235					4.2112	24.3661	8.19	OD
	qESN.B-9.1	9	97.8					4.3144	27.2912	7.18	OD
	qESN.B-9.3	9	107.8					3.2564	23.0601	4.94	OD
E4	qESN.A-1.1	1	152.9	3.3293	-10.85	6.88					A
	qESN.A-4.1	4	188.4	4.1251	11.4851	8.7					A
	qESN.A-5.2	5	238.7	3.3809	10.6344	7.07					A
	qESN.B-1.1	1	211.2					4.2291	20.0364	7.48	OD
	qESN.B-1.2	1	219.5					8.1458	25.5894	12.57	OD
	qESN.B-1.3	1	228.7					6.9823	24.0978	10.9	OD
	qESN.B-2.1	2	78.6					3.1208	14.9484	4.18	OD
	qESN.B-3.3	3	18					6.331	22.8206	9.6	OD
	qESN.B-3.7	3	125.2					5.4399	21.8448	8.96	OD
	qESN.B-4.1	4	145.9					4.4019	19.821	7.36	OD
	qESN.B-4.2	4	157.4					6.9791	23.5479	10.69	OD
	qESN.B-4.3	4	163.4					4.4038	19.2612	7.01	OD
	qESN.B-7	7	170.8					3.4832	16.4032	5.09	OD
E5	qESN.A-1.3	1	229.7	3.3482	-11.8	6.54					A
	qESN.A-3.1	3	90.6	4.354	13.5522	8.53					A
	qESN.A-3.2	3	99.9	4.7731	14.1074	9.3					A
	qESN.A-6.1	6	91.3	3.2953	11.7536	6.22					A
	qESN.B-1.3	1	232.8					5.2321	21.4148	10.27	OD
	qESN.B-1.5	1	246					5.1975	20.1374	9.14	OD
	qESN.B-3.7	3	125.2					4.3871	20.0657	8.82	OD
	qESN.B-4.2	4	158					3.5093	16.5395	6.25	OD
	qESN.B-9.1	9	100.6					5.0534	26.7259	8.98	OD
	qESN.B-9.2	9	106					3.572	21.7893	6.48	OD
Combined analysis	qESN.A-3.1	3	91.2	6.5864	12.8292	12.8					A
	qESN.A-3.2	3	98.7	7.5061	14.05	15.03					A
	qESN.A-3.3	3	107.6	3.3466	9.6709	7.2					A
	qESN.A-4.1	4	188.4	4.9602	13.5045	11.27					A
	qESN.A-4.2	4	199.5	6.6894	15.8727	13.84					A
	qESN.A-4.4	4	241.2	4.1657	-11.59	7.93					A
	qESN.B-1.2	1	221.1					7.8288	19.4394	13.88	OD
	qESN.B-1.3	1	228.7					10.043	21.4712	16.81	OD
	qESN.B-1.4	1	237.5					8.6377	20.871	15.64	OD
	qESN.B-3.2	3	16.5					3.5303	12.2835	5.21	OD
	qESN.B-3.7	3	125.2					8.4811	20.4286	15.2	OD
	qESN.B-4.2	4	157.4					3.8039	12.6028	5.85	OD
	qESN.B-6	6	78.7					3.906	13.2558	6.42	OD
	qESN.B-8.1	8	142.6					4.374	13.5659	6.74	OD
		ESW									A
E1	qESW.A-7.1	7	166.3	5.8207	5.7861	15.08					A
	qESW.A-7.2	7	177.4	3.3353	4.0715	7.33					A
	qESW.B-1.5	1	246					3.4146	7.835	5.17	OD
	qESW.B-3.1	3	26					7.0191	12.0721	12.63	OD
	qESW.B-3.2	3	36.8					5.3988	11.3899	10.76	OD
	qESW.B-4.1	4	81.1					3.9212	8.8523	6.81	OD
	qESW.B-4.2	4	86.4					4.9725	9.9729	8.48	OD
	qESW.B-4.3	4	95.6					3.6299	8.5888	6.41	OD
	qESW.B-8.5	8	142.6					3.4099	8.2652	5.87	OD
	qESW.B-8.7	8	152.7					4.1837	9.0991	7.25	OD
	qESW.B-10.3	10	98					4.6031	9.722	7.95	OD
	qESW.B-10.4	10	105.3					4.4619	9.977	8.55	OD
E2	qESW.A-3.3	3	136.2	3.8649	3.6449	6.42					A
	qESW.A-3.4	3	141.3	4.141	3.7208	6.86					A
	qESW.A-4.1	4	189	5.7116	4.5793	10.34					A
	qESW.A-4.2	4	198.5	6.8091	4.8899	11.94					A
	qESW.B-1.7	1	271.6					5.486	9.3739	10.59	OD
	qESW.B-1.8	1	277.1					5.2686	8.9404	9.27	OD
	qESW.B-3.3	3	128.4					3.8353	7.3322	6.63	OD
	qESW.B-8.1	8	103.5					3.6239	7.4483	6.72	OD
	qESW.B-8.2	8	113.7					6.5471	9.8644	11.86	OD
	qESW.B-8.3	8	122.1					5.2603	8.8553	9.61	OD
E3	qESW.A-1	1	121.2	5.0252	7.2784	9.85					A
	qESW.A-9	9	46.6	3.2829	4.7171	8.04					A
	qESW.B-1.4	1	236.5					12.7438	15.2099	19.48	OD
	qESW.B-1.5	1	247					13.866	15.7769	21.29	OD
	qESW.B-1.6	1	254.9					11.3959	14.4942	18.45	OD
	qESW.B-2.1	2	71.7					3.4785	6.8866	4.11	OD
	qESW.B-8.5	8	144.8					7.0718	10.8451	9.51	OD
	qESW.B-8.6	8	151.7					5.2253	9.8056	7.9	OD
	qESW.B-9.1	9	84.4					4.2332	10.5352	5.56	OD
	qESW.B-9.2	9	93.8					5.7933	12.3033	9.09	OD
	qESW.B-10.2	10	68					4.2779	9.1162	7.27	OD
E4	qESW.A-4.1	4	188.4	5.2657	5.7723	11.08					A
	qESW.A-4.2	4	199.5	6.0674	6.0857	12.33					A
	qESW.A-7.1	7	170.8	4.4411	5.5551	9.76					A
	qESW.B-1.2	1	222.1					8.6352	13.0615	15.03	OD
	qESW.B-1.3	1	231.2					9.382	13.3953	15.63	OD
	qESW.B-1.5	1	241.9					5.5195	10.637	9.9	OD
	qESW.B-2.2	2	167.5					3.5313	7.8108	5.37	OD
	qESW.B-2.3	2	175.7					3.7268	8.0415	5.62	OD
	qESW.B-3.1	3	20					3.8109	8.43	6.09	OD
	qESW.B-3.3	3	118.2					6.6	12.6075	14.12	OD
	qESW.B-4.5	4	112.2					4.4885	8.8937	6.85	OD
	qESW.B-5.1	5	268.6					7.1749	11.9366	12.79	OD
	qESW.B-5.2	5	275.6					7.9085	12.5446	14.1	OD
	qESW.B-5.3	5	287.2					6.3855	11.6669	12.03	OD
E5	qESW.A-3.1	3	55.7	2.8762	16.6575	6.64					A
	qESW.A-3.2	3	69.1	5.4554	-22.85	12.91					A
	qESW.A-4.2	4	209.2	5.0848	14.8861	11.51					A
	qESW.B-1.1	1	96.7					4.11	8.1842	6.87	OD
	qESW.B-3.3	3	125.2					6.1192	10.0143	10.42	OD
	qESW.B-3.6	4	158					5.813	9.1097	9.02	OD
	qESW.B-8.4	8	134.8					3.9112	7.6734	6.06	OD
	qESW.B-8.5	8	140.1					6.2726	9.8115	9.52	OD
	qESW.B-9.4	9	122.1					5.2219	11.5693	7.74	OD
Combined analysis	qESW.A-4.1	4	188.4	3.6468	3.1286	8.93					A
	qESW.A-4.2	4	198.5	4.253	3.1214	8.89					A
	qESW.A-7.1	7	169.5	4.2679	3.0644	8.13					A
	qESW.B-1.4	1	236.5					8.304	8.8716	12.53	OD
	qESW.B-1.5	1	246					9.3128	9.1967	13.66	OD
	qESW.B-1.6	1	254.9					9.0253	9.4159	13.85	OD
	qESW.B-3.3	3	128.4					4.3884	6.1741	6.03	OD
	qESW.B-4.4	4	104					3.5592	5.5865	4.98	OD
	qESW.B-4.5	4	115.2					5.1005	6.8201	7.4	OD
	qESW.B-8.5	8	144.7					7.0718	10.8451	9.51	OD
	qESW.B-9.3	9	98.8					8.401	11.8688	13.86	OD
	qESW.B-10.1	10	40.5					3.2322	5.1703	4.31	OD
		EW
E1	qEW.A-7.2	7	170.8	5.8442	5.8321	10.28					A
	qEW.A-7.3	7	177.4	4.1155	4.9518	7.42					A
	qEW.A-7.4	7	183	3.5017	5.0097	7.7					A
	qEW.A-8.1	8	57.1	4.1537	6.0408	7.94					A
	qEW.A-8.2	8	73.5	9.1575	-9.48	17.5					A
	qEW.A-8.3	8	194.2	7.4915	7.43	14					A
	qEW.B-3.1	3	15.5					4.4118	11.7038	9.8	OD
	qEW.B-3.2	3	26					8.0786	14.6261	15.43	OD
	qEW.B-3.3	3	36.8					5.6439	13.4799	12.22	OD
	qEW.B-4.1	4	76.3					5.0848	11.3397	9.23	OD
	qEW.B-4.2	4	91.1					0.0303	10.8234	0.05	OD
	qEW.B-8.2	8	154					4.8128	11.0748	8.76	OD
	qEW.B-8.3	8	159.9					3.7362	10.4929	7.99	OD
E2	qEW.A-3.1	3	136.2	4.0505	4.1873	6.57					A
	qEW.A-3.2	3	141.3	4.2011	4.2074	6.8					A
	qEW.A-4.3	4	189	6.1603	5.3642	11					A
	qEW.A-4.4	4	198.5	7.297	5.6914	12.54					A
	qEW.B-1.7	1	269.6					5.3352	10.471	11.21	OD
	qEW.B-1.8	1	277.1					3.7293	8.3919	6.61	OD
	qEW.B-1.9	1	371.3					3.178	7.4721	5.51	OD
	qEW.B-8.1	8	113					4.2863	8.7788	7.53	OD
	qEW.B-9.1	9	84.4					4.2014	9.4619	7.39	OD
	qEW.B-10	10	93.1					4.3281	9.074	8.59	OD
E3	qEW.A-4.3	4	187.4	3.3102	4.4556	6.22					A
	qEW.A-4.4	4	200.5	3.4514	4.8151	7.23					A
	qEW.A-9.1	9	47.6	5.0557	6.4395	11.88					A
	qEW.A-9.2	9	81.2	3.3789	-5.37	6.42					A
	qEW.B-1.3	1	236.5					10.0719	15.572	16.11	OD
	qEW.B-1.5	1	245.4					10.2514	15.581	16.1	OD
	qEW.B-1.6	1	254.9					8.9954	14.9587	15.27	OD
	qEW.B-2.1	2	70.8					3.8546	9.0424	5.61	OD
	qEW.B-8.2	8	144.8					5.4048	11.1236	7.92	OD
	qEW.B-9.1	9	96.8					7.7071	17.0759	12.76	OD
	qEW.B-9.2	9	105.3					5.9286	14.8817	8.66	OD
E4	qEW.A-4.1	4	158	5.7648	8.9851	14.28					A
	qEW.A-4.2	4	164.4	3.361	7.4564	8.53					A
	qEW.B-1.2	1	222.1					7.5885	15.9192	13.75	OD
	qEW.B-1.3	1	231.8					9.9542	17.6587	16.53	OD
	qEW.B-2.2	2	75.6					3.5224	9.759	5.06	OD
	qEW.B-3.4	3	91.2					3.6947	10.8018	5.77	OD
	qEW.B-3.5	3	101.9					4.8271	12.2228	7.75	OD
	qEW.B-3.6	3	119.2					3.4338	12.365	7.99	OD
	qEW.B-4.4	4	115.2					6.5863	14.4755	11.01	OD
	qEW.B-4.5	4	126					3.7076	10.8275	6.13	OD
	qEW.B-5.2	5	74.2					3.818	10.6997	6.09	OD
	qEW.B-5.3	5	81.7					3.3118	9.1578	4.5	OD
	qEW.B-9.1	9	84.4					4.0876	12.028	6.29	OD
E5	qEW.A-4.1	4	159	3.8244	4.85	8.98					A
	qEW.A-7.1	7	2	4.1303	-4.82	8.96					A
	qEW.B-1.1	1	205.5					3.9575	8.0223	5.91	OD
	qEW.B-3.6	3	125.2					4.3826	8.8688	7.4	OD
	qEW.B-4.6	4	158					5.2256	9.2985	8.07	OD
	qEW.B-8.2	8	140.1					5.7245	10.1475	8.75	OD
	qEW.B-9.3	9	109.9					3.5747	9.741	5.56	OD
	qEW.B-9.4	9	122.1					5.6085	13.0468	8.46	OD
Combined analysis	qEW.A-6.1	6	90.7	3.6265	3.1346	6.93					A
	qEW.A-7.2	7	167.3	4.5288	4.2162	12.96					A
	qEW.B-1.3	1	232.8					8.7954	10.5015	13.97	OD
	qEW.B-1.5	1	246					9.1074	10.3152	13.6	OD
	qEW.B-1.6	1	254.9					8.926	10.6187	13.94	OD
	qEW.B-3.6	3	128.4					4.2105	6.9303	5.98	OD
	qEW.B-4.3	4	104					3.6901	6.5219	5.37	OD
	qEW.B-4.4	4	115.2					5.3026	7.9778	8	OD
	qEW.B-5.1	5	4					3.2246	6.4176	5.1	OD
	qEW.B-8.2	8	146.1					5.5631	8.4311	8.48	OD
	qEW.B-9.1	9	97.8					7.5827	12.7891	13.06	OD
aProportion (%) of phenotypic variance explained by the QTL
b Degree of dominance: A, additive (|di*/ ai*|=0.00~0.20); PD, partial dominance (|di*/ ai*|= 0.21~0.80); D, dominance (|di*/ ai*|= 0.81~1.20); OD, overdominance (|di*/ ai*|>1.20).

## Sheet: Appendix C
Appendix C | Epistatic QTLs detected for EW-related traits in Z1 and Z2
Environment	Maker position i			Maker position j			Z1			Z2
	Chromosome	Marker Interval a		Chromosome	Marker Interval		LOD	R2(%) b		LOD	R2(%)
	ERN
E1	1	SNP47236-SNP48023		5	SNP22657-SNP22666					6.67	7.21
	1	SNP9057-SNP48812		9	SNP35864-SNP55880					5.08	4.6
	4	SNP19046-SNP19081		7	SNP49933-SNP1636					7.6	8.56
	5	SNP43094-SNP54321		10	SNP40790-SNP40920					9.66	9.26
	4	SNP28367-SNP54137		6	SNP28856-SNP28859					5.65	6.34
E2	4	SNP51378-SNP42516		8	SNP34071-SNP34059					7.37	8.06
	3	SNP17444-SNP49247		9	SNP38049-SNP47187					7.4	6.19
	4	SNP17829-SNP17812		9	SNP35864-SNP55880					7.49	4.61
	4	SNP20279-SNP20358		5	SNP48779-SNP48782					6.9	5.31
E3	1	SNP7239-SNP7290		6	SNP28175-SNP51026		5.4	3.98
	3	SNP17484-SNP17503		4	SNP19046-SNP19081		10.64	4.64
	4	SNP20699-SNP20781		4	SNP54052-SNP21011					4.72	6.79
E4	1	SNP7302-SNP7373		4	SNP50301-SNP17881		5.61	5.4
	4	SNP48266-SNP13698		3	SNP17261-SNP17352		8.29	4.6
	1	SNP4795-SNP53867		8	SNP34293-SNP34213					7.6	8.21
	1	SNP8983-SNP1641		8	SNP45029-SNP29179					7.88	5.3
	4	SNP20358-SNP20365		5	SNP48782-SNP43094					11.88	9.08
E5	4	SNP14329-SNP14958		9	SNP25060-SNP50737		6.05	3.77
	2	SNP9940-SNP46706		9	SNP37041-SNP3019					8.89	5.44
	4	SNP17679-SNP44147		9	SNP37899-SNP37950					11.56	5.01
	4	SNP21405-SNP2669		8	SNP32374-SNP32395					6.07	4.46
	5	SNP48782-SNP43094		8	SNP35159-SNP49128					5.72	3.68
	6	SNP28969-SNP50714		8	SNP2552-SNP32199					13.58	8.49
Combined analysis	4	SNP9578-SNP1290		8	SNP54712-SNP32556					7.95	3.74
	2	SNP12572-SNP53242		5	SNP25814-SNP48779					8.91	6.11
	3	SNP43269-SNP15989		5	SNP25362-SNP49599					6.77	4.14
	4	SNP20279-SNP20358		5	SNP48782-SNP43094					10.11	6.5
	ED
E1	4	SNP16565-SNP16544		8	SNP34671-SNP47109		5.31	3.9
	3	SNP16565-SNP16544		4	SNP19316-SNP19294		7.38	3.18
	4	SNP20714-SNP20699		10	SNP40937-SNP44442		9.34	7.55
	4	SNP4087-SNP53282		5	SNP43470-SNP42846					6.98	3.65
	4	SNP52997-SNP52205		5	SNP2486-SNP54059					5.59	4.28
	3	SNP16301-SNP16354		8	SNP34962-SNP35010					12.22	3.95
	7	SNP48530-SNP31308		10	SNP39792-SNP39811					9.74	6.69
E2	4	SNP20279-SNP20358		10	SNP40937-SNP44442		5.35	5.54
	4	SNP21650-SNP21668		7	SNP30512-SNP30314		8.69	6.87
	6	SNP52169-SNP44758		9	SNP37899-SNP37950		6.1	5.97
	1	SNP4787-SNP4833		2	SNP9558-SNP9578					6.8	4.24
	2	SNP12264-SNP12361		2	SNP13125-SNP54461					6.39	4.98
	6	SNP28964-SNP28969		7	SNP2532-SNP51413					7.22	4.76
	7	SNP31799-SNP31808		8	SNP33260-SNP33286					5.43	3.56
E3	1	SNP5182-SNP5234		1	SNP5423-SNP5483		10.08	12.72
	1	SNP9005-SNP9018		2	SNP10151-SNP10243		6.38	5.7
	2	SNP55992-SNP54482		8	SNP35311-SNP35338		7.56	10.9
	4	SNP21581-SNP21504		7	SNP31666-SNP50640		5.89	8.13
	4	SNP18026-SNP18064		4	SNP20603-SNP20712					6.56	5.77
E4	1	SNP50740-SNP7302		2	SNP2325-SNP9157		8.16	8.54
	2	SNP11739-SNP11888		3	SNP16565-SNP16544		5.52	5.27
	4	SNP13482-SNP42149		5	SNP25716-SNP25750		6.31	4.98
	3	SNP49176-SNP16801		4	SNP42750-SNP923		6.97	6.45
	3	SNP17237-SNP17248		6	SNP52806-SNP47509		12.91	13.49
	1	SNP5652-SNP5629		2	SNP11196-SNP11328					5.78	4.48
E5	4	SNP23025-SNP23062		7	SNP31228-SNP31242					6.03	3.18
Combined analysis	4	SNP20699-SNP207810		10	SNP40937-SNP44442		8.3	5.74
	1	SNP5027-SNP5096		7	SNP1636-SNP31666					10.07	4.77
	RSN
E1	2	SNP10068-SNP10125		8	SNP33467-SNP33503		5.42	5.97
	2	SNP47953-SNP11739		6	SNP28811-SNP49788		5.56	6.35
E2	2	SNP11328-SNP11296		5	SNP25428-SNP25503		6.28	6.03
	2	SNP13125-SNP54461		7	SNP42070-SNP31969		6.5	6.86
	8	SNP34313-SNP34325		8	SNP34316-SNP34293		6.072	8.21
	1	SNP6809-SNP6885		2	SNP2325-SNP9157					5.66	6.71
	2	SNP9226-SNP52997		3	SNP54296-SNP2975					5.01	5.87
	6	SNP28487-SNP28505		8	SNP44410-SNP35704					7.66	8.01
E3	2	SNP11962-SNP11990		5	SNP25503-SNP25495		6.01	4.96
	3	SNP49247-SNP17467		4	SNP52435-SNP50033		6.56	6.09
	1	SNP46877-SNP41303		2	SNP12599-SNP45037					5.54	3.35
	2	SNP12875-SNP12949		8	SNP34529-SNP34561					8.41	3.92
	3	SNP49689-SNP15917		9	SNP35690-SNP35661					5.33	3.33
	4	SNP19829-SNP20108		10	SNP51892-SNP41003					5.14	3.24
E4	1	SNP1641-SNP9005		10	SNP39421-SNP39103		18.14	5.48
	2	SNP9502-SNP9497		5	SNP25761-SNP25755		7.02	5.19
	4	SNP20572-SNP20600		5	SNP48733-SNP22346		12.14	6.55
E5	4	SNP18775-SNP18742		8	SNP45402-SNP32287		3.57	3.89
	4	SNP21011-SNP21023		10	SNP40942-SNP40937		5.13	5.35
	3	SNP17484-SNP17503		5	SNP26044-SNP46052					9.6	5.18
	5	SNP45739-SNP22184		5	SNP23657-SNP23812					6.99	3.35
Combined analysis	2	SNP43611-SNP11906		3	SNP17352-SNP55833		6.02	5.9
	EL
E1	2	SNP12692-SNP12718		8	SNP42259-SNP34316		8.21	5.57
E2	1	SNP4281-SNP52910		3	SNP16867-SNP17194		5.16	5.2
	1	SNP8777-SNP8716		7	SNP29260-SNP29243		5.24	5.68
	4	SNP41411-SNP17722		4	SNP54520-SNP42756		6.33	6.65
	5	SNP22548-SNP22582		5	SNP22657-SNP22666		7.99	5.49
E3	5	SNP25914-SNP25954		6	SNP28373-SNP28394		7.38	4.34
	6	SNP28811-SNP49788		9	SNP35661-SNP35628		12.18	3.02
	8	SNP33358-SNP33613		9	SNP49829-SNP41164		4.42	3.91
	8	SNP34561-SNP34566		9	SNP35983-SNP35989					5.9	4.37
E4	1	SNP42288-SNP8983		3	SNP15865-SNP49689		5.47	3.02
	3	SNP13482-SNP42149		8	SNP32186-SNP2552		8.92	3.48
	4	SNP17812-SNP54520		8	SNP32451-SNP32465					4.33	3.7
	4	SNP20603-SNP20712		7	SNP31242-SNP48530					7.62	4.18
E5	1	SNP48023-SNP8504		1	SNP42288-SNP8983		5.71	6.62
	7	SNP33244-SNP33202		8	SNP32168-SNP48007		6.81	11.38
	8	SNP41275-SNP41276		8	SNP32736-SNP32709		10.83	9.4
	1	SNP8716-SNP8694		7	SNP31577-SNP31589					5.66	3.07
	1	SNP18135-SNP18151		8	SNP44338-SNP34868					9.18	5.53
	HSW
E1	1	SNP16-SNP3948		6	SNP52965-SNP49039		5.4	3.52
	1	SNP8823-SNP8813		9	SNP35989-SNP36305		7.99	7.09
	5	SNP42846-SNP48108		8	SNP44880-SNP32374		6.13	4.41
	7	SNP49933-SNP1636		8	SNP44338-SNP34868		6.55	3.83
	1	SNP6809-SNP6885		2	SNP11451-SNP11442					6.88	3.81
	1	SNP9005-SNP9018		6	SNP28964-SNP28969					11.42	7.68
	5	SNP25914-SNP25954		7	SNP30180-SNP46800					4.58	4.14
E2	1	SNP51499-SNP4941		6	SNP28895-SNP28909		4.46	4.89
	1	SNP8823-SNP8813		8	SNP34566-SNP34572		6.61	6.88
	3	SNP17679-SNP44147		5	SNP25750-SNP25761		5.24	3.87
	5	SNP24082-SNP24313		7	SNP29541-SNP29657		10.09	4.51
	1	SNP7054-SNP7144		3	SNP13565-SNP13664					7.03	3.49
	2	SNP48283-SNP43611		8	SNP33503-SNP33668					5.41	4.6
	6	SNP47464-SNP53576		7	SNP29978-SNP30512					7.63	6.08
	7	SNP31242-SNP48530		8	SNP34306-SNP2492					8.47	7.02
E3	3	SNP15235-SNP15312		8	SNP33686-SNP33561		9.47	5.05
	4	SNP42756-SNP50301		4	SNP20600-SNP20603		9.66	6.07
	4	SNP21038-SNP21132		7	SNP1909-SNP31060		11.11	6.94
	5	SNP2518-SNP25400		8	SNP35030-SNP35108		9.22	6.92
	2	SNP9108-SNP52777		4	SNP17812-SNP54520		5.42	5.18
	3	SNP17467-SNP17473		6	SNP28969-SNP50714		6.34	4.78
	8	SNP2492-SNP34602		8	SNP41897-SNP34671		7	6.19
E4	2	SNP50421-SNP12216		7	SNP45029-SNP29179		6.61	3.28
	4	SNP17896-SNP17929		4	SNP54261-SNP22121		7.45	4.35
	5	SNP23062-SNP23154		9	SNP36311-SNP36127		5.07	3.14
	3	SNP16354-SNP16565		8	SNP35159-SNP49128		10.14	4.79
E5	1	SNP6440-SNP6809		2	SNP3968-SNP3983		6.16	5.08
	1	SNP7302-SNP7373		5	SNP54321-SNP25914					7.01	2.81
	ESN
E1	1	SNP6885-SNP6869		9	SNP37048-SNP37182		8.58	9.56
	4	SNP52997-SNP52205		10	SNP40393-SNP40790		6.17	4.04
	7	SNP31356-SNP31577		8	SNP32287-SNP44880		5.28	7.3
	4	SNP13860-SNP13861		8	SNP34388-SNP50898					7.02	4.46
	3	SNP15742-SNP15778		3	SNP46377-SNP45309					6.2	3.83
	4	SNP20879-SNP45592		7	SNP32815-SNP2375					5.3	3.71
	4	SNP43793-SNP22657		5	SNP25595-SNP25610					4.79	3.94
E2	4	SNP42966-SNP13455		10	SNP38768-SNP39496		5.61	3.22
	3	SNP17352-SNP55833		4	SNP20218-SNP20250		6.67	4.87
	4	SNP17812-SNP54520		4	SNP923-SNP20572		5.18	4
	2	SNP43611-SNP11906		2	SNP12420-SNP12431					13.18	3.34
	2	SNP13008-SNP13003		8	SNP41321-SNP45402					8.33	3.99
	5	SNP23769-SNP23775		5	SNP25914-SNP25954					10.86	5.61
E3	3	SNP17467-SNP17473		4	SNP21011-SNP21023		4.21	4.03
	4	SNP20879-SNP45592		10	SNP51892-SNP41003		7.01	5.8
	4	SNP22184-SNP2545		5	SNP48733-SNP22346		6.77	7.13
E4	4	SNP3948-SNP53126		1	SNP4795-SNP53867		4.41	5.6
	4	SNP44557-SNP4056		6	SNP52965-SNP49039		6.58	4.83
	4	SNP18742-SNP18737		8	SNP32168-SNP48007		10.11	7.16
E5	1	SNP46877-SNP41303		8	SNP32168-SNP48007		7.76	3.85
	1	SNP8716-SNP8694		3	SNP13482-SNP42149		8.84	4.05
	4	SNP9285-SNP9400		3	SNP14329-SNP14958		6.22	3.15
	2	SNP12438-SNP12520		3	SNP49176-SNP16801		9.16	5.34
	4	SNP9291-SNP9285		9	SNP35690-SNP35661					5.16	3.06
	4	SNP35715-SNP48999		9	SNP3228-SNP36062					10.43	5.65
Combined analysis	1	SNP8813-SNP47941		2	SNP9108-SNP52777		9.31	8.06
	3	SNP45174-SNP16867		7	SNP55811-SNP45029		6.32	3.49
	4	SNP17881-SNP17896		4	SNP20358-SNP20365		7.34	3.88
	4	SNP9558-SNP9578		6	SNP28811-SNP49788					16.98	4.35
	4	SNP20972-SNP20973		5	SNP25657-SNP25685					7.52	3.5
	ESW
E1	1	SNP47236-SNP48023		8	SNP34213-SNP34145		8.15	8.47
	1	SNP1641-SNP9005		3	SNP15563-SNP15707		7.17	5.34
	4	SNP20879-SNP45592		10	SNP39624-SNP39505		6.02	7.99
	1	SNP5483-SNP5512		2	SNP12875-SNP12949					6.69	3.74
	4	SNP9157-SNP9169		5	SNP49924-SNP55977					7.54	3.95
	4	SNP32103-SNP2654		8	SNP35030-SNP35108					9.34	3.63
E2	1	SNP5234-SNP2480		5	SNP48108-SNP45995		5.92	3.2
	4	SNP13664-SNP48266		7	SNP31919-SNP42070		4.68	4.14
	4	SNP42905-SNP21169		7	SNP29978-SNP30512		9.02	3.58
	1	SNP7302-SNP7373		3	SNP53282-SNP3432					6.72	4.72
	4	SNP9516-SNP9558		6	SNP28740-SNP47464					8.29	3.04
	2	SNP46706-SNP10034		4	SNP2119-SNP21819					16.96	3.89
	4	SNP54052-SNP21011		7	SNP42070-SNP31969					6.12	3.49
E3	4	SNP22275-SNP48733		9	SNP54983-SNP37775		9.32	5.29
	1	SNP4637-SNP4795		1	SNP8916-SNP41612					11.94	3.05
E4	2	SNP11962-SNP11990		6	SNP28740-SNP47464		7.27	4.94
	4	SNP29978-SNP30512		7	SNP30180-SNP46800		10.09	6.16
	4	SNP45402-SNP32287		8	SNP45004-SNP34755		5.32	4.04
	9	SNP37182-SNP37226		9	SNP38043-SNP47100		6.66	4.51
E5	4	SNP18319-SNP18663		6	SNP41889-SNP28815		6.41	6.82
	4	SNP22823-SNP23025		7	SNP51413-SNP29132		8.4	6.54
	4	SNP28489-SNP28487		6	SNP28502-SNP28535		6.56	7.74
Combined analysis	4	SNP9285-SNP9400		7	SNP50640-SNP31799		6.89	4.56
	2	SNP46706-SNP10034		5	SNP55977-SNP23296		6.13	3.23
	4	SNP22823-SNP23025		7	SNP51413-SNP29132		8.63	7.7
	4	SNP30689-SNP30804		7	SNP31023-SNP31068		4.71	4.01
	EW
E1	4	SNP20879-SNP45592		7	SNP31901-SNP31894		6.14	4.2
	8	SNP34213-SNP34145		8	SNP34159-SNP34431		17.97	3.82
	4	SNP45995-SNP22540		5	SNP50737-SNP25267					5.91	3.9
	4	SNP28505-SNP28502		6	SNP47464-SNP53576					7.86	4.17
E2	4	SNP2325-SNP9157		8	SNP35311-SNP35338		3.99	5.04
	2	SNP12537-SNP45085		4	SNP45592-SNP20894		6.14	6.11
	9	SNP37182-SNP37226		9	SNP38043-SNP47100		9.33	8.07
	4	SNP3988-SNP4016		8	SNP35060-SNP35030					6.68	3.38
	4	SNP9516-SNP9558		3	SNP16274-SNP45229					7.38	4.47
	4	SNP21999-SNP46679		7	SNP52116-SNP53008					6.07	3.8
E3	4	SNP9757-SNP9723		8	SNP35030-SNP35108		4.94	4.54
	4	SNP36419-SNP36731		10	SNP38681-SNP38768		5.88	5.08
	1	SNP4833-SNP4835		4	SNP17929-SNP17969					11.91	3.17
E4	1	SNP6957-SNP7054		5	SNP24082-SNP24313		7.9	3.85
	4	SNP14116-SNP14068		6	SNP28969-SNP50714		6.4	4.15
	6	SNP49039-SNP53180		8	SNP34306-SNP2492		7.49	4.48
	8	SNP45004-SNP34755		9	SNP36127-SNP3228					5.38	3.34
E5	4	SNP3968-SNP3983		8	SNP33541-SNP33566		6.89	4.39
	4	SNP54161-SNP9291		7	SNP29260-SNP29243		10.81	7.35
	4	SNP28174-SNP28175		7	SNP31901-SNP31894		6.91	4.37
	6	SNP52169-SNP44758		7	SNP50640-SNP31799		7.97	3.91
Combined analysis	1	SNP47236-SNP48023		2	SNP9667-SNP9757		6.84	5.45
	4	SNP20600-SNP20603		10	SNP44442-SNP2691		6.9	4.55
	5	SNP42842-SNP49924		7	SNP2532-SNP51413		6.26	6.48
	4	SNP48007-SNP32186		8	SNP34962-SNP35010		5.59	4.35
	9	SNP54983-SNP37775		9	SNP37950-SNP38043		10.15	8.55
a The marker intervals shown in bold are digenic epistatic regions mapped to confidence intervals of QTLs
bProportion (%) of phenotypic variance explained by the QTL
